# Supplementary material for: FLI1 mediates the selective expression of hypoxia‐inducible factor 1 target genes in endothelial cells under hypoxic conditions
Source: FEBS Open Bio. 2021 Jun 26;11(8):2174–85. doi: 10.1002/2211-5463.13220 (PMC8329784; doi:10.1002/2211-5463.13220)
Supplement: Supplementary file 4 — Table S1. Relevant data of RNA‐sequencing analysis. (A, B) Gene list of DEGs and upregulated HIF‐1 target genes in EA.hy926 cells under hypoxia. (C) The list of previously validated HIF‐1 target genes. [file FEB4-11-2174-s005.xlsx]

## Sheet: A
Differential expression genes (DEGs) in hypoxia
gene_id	Nor_1	Nor_2	Hy_1	Hy_2	Hy_3	Normoxia	Hypoxia	log2FoldChange	pvalue	padj	gene_name	gene_chr	gene_start	gene_end	gene_strand	gene_length	gene_biotype	gene_description	tf_family
ENSG00000176171	519.723	565.041	6886.82	5805.15	7173.53	542.382	6621.83	3.6097	4.04093e-41	6.53136e-37	BNIP3	10	131966455	131982013	-	5325	protein_coding	BCL2 interacting protein 3 [Source:HGNC Symbol;Acc:HGNC:1084]	-
ENSG00000167772	1666.08	1036.69	23233.5	62777.5	32281.3	1351.38	39430.8	4.86698	3.9262e-35	3.17296e-31	ANGPTL4	19	8363289	8374373	+	2482	protein_coding	angiopoietin like 4 [Source:HGNC Symbol;Acc:HGNC:16039]	-
ENSG00000107551	87.8554	96.1971	891.937	1376.04	1034.06	92.0262	1100.68	3.57946	4.86693e-29	2.62214e-25	RASSF4	10	44959407	44995891	+	9481	protein_coding	Ras association domain family member 4 [Source:HGNC Symbol;Acc:HGNC:20793]	-
ENSG00000114268	278.385	310.072	1880.47	3984.77	3404.86	294.229	3090.03	3.3924	5.53866e-23	2.23804e-19	PFKFB4	3	48517684	48562015	-	6107	protein_coding	6-phosphofructo-2-kinase/fructose-2,6-biphosphatase 4 [Source:HGNC Symbol;Acc:HGNC:8875]	-
ENSG00000061656	319.667	358.638	1732.49	2375.3	2304.06	339.152	2137.29	2.6555	2.86316e-20	9.25545e-17	SPAG4	20	35615892	35621049	+	2240	protein_coding	sperm associated antigen 4 [Source:HGNC Symbol;Acc:HGNC:11214]	-
ENSG00000114023	293.204	344.629	1647.21	1612.54	1842.5	318.916	1700.75	2.41446	2.02942e-18	5.46691e-15	FAM162A	3	122384176	122412334	+	3793	protein_coding	family with sequence similarity 162 member A [Source:HGNC Symbol;Acc:HGNC:17865]	-
ENSG00000111674	353.538	331.553	1968.84	3851.67	1992.91	342.546	2604.47	2.92669	3.44471e-17	7.95383e-14	ENO2	12	6913745	6923698	+	4281	protein_coding	enolase 2 [Source:HGNC Symbol;Acc:HGNC:3353]	-
ENSG00000113369	157.716	212.007	943.316	1154.89	1544.5	184.862	1214.24	2.71455	4.99022e-17	1.00821e-13	ARRDC3	5	91368724	91383359	-	4934	protein_coding	arrestin domain containing 3 [Source:HGNC Symbol;Acc:HGNC:29263]	-
ENSG00000165507	447.745	405.335	2193.88	6491.12	3183.95	426.54	3956.32	3.2135	5.75441e-16	1.03343e-12	DEPP1	10	44970981	44978810	-	2979	protein_coding	DEPP1, autophagy regulator [Source:HGNC Symbol;Acc:HGNC:23355]	-
ENSG00000117394	1497.78	988.122	6874.49	14308.1	7181.05	1242.95	9454.55	2.92742	8.87441e-16	1.43437e-12	SLC2A1	1	42925375	42959176	-	4724	protein_coding	solute carrier family 2 member 1 [Source:HGNC Symbol;Acc:HGNC:11005]	-
ENSG00000247095	7.40949	28.0186	190.102	273.364	275.435	17.714	246.3	3.77825	1.14202e-15	1.67804e-12	MIR210HG	11	565660	568457	-	2321	lincRNA	MIR210 host gene [Source:HGNC Symbol;Acc:HGNC:39524]	-
ENSG00000122884	417.048	592.126	2422	2173.6	2746.83	504.587	2447.48	2.27754	5.19315e-15	6.99474e-12	P4HA1	10	73007217	73096974	-	3093	protein_coding	prolyl 4-hydroxylase subunit alpha 1 [Source:HGNC Symbol;Acc:HGNC:8546]	-
ENSG00000265972	429.75	367.043	65.7649	60.4063	79.9043	398.397	68.6919	-2.53435	4.05752e-14	5.04475e-11	TXNIP	1	145992435	145996600	-	3625	protein_coding	thioredoxin interacting protein [Source:HGNC Symbol;Acc:HGNC:16952]	-
ENSG00000104765	421.282	579.051	1812.65	2543.21	2501.48	500.167	2285.78	2.1917	3.2292e-13	3.72811e-10	BNIP3L	8	26382898	26505636	+	4307	protein_coding	BCL2 interacting protein 3 like [Source:HGNC Symbol;Acc:HGNC:1085]	-
ENSG00000119938	26.4625	27.0846	156.192	220.125	445.584	26.7735	273.967	3.35572	1.08576e-12	1.16994e-09	PPP1R3C	10	91628442	91633054	-	2524	protein_coding	protein phosphatase 1 regulatory subunit 3C [Source:HGNC Symbol;Acc:HGNC:9293]	-
ENSG00000159167	333.427	317.544	1226.93	1313.58	1156.26	325.485	1232.26	1.92074	2.33671e-12	2.36051e-09	STC1	8	23841915	23854807	-	4149	protein_coding	stanniocalcin 1 [Source:HGNC Symbol;Acc:HGNC:11373]	-
ENSG00000122641	117.493	87.7915	506.595	618.397	415.502	102.642	513.498	2.32438	2.62087e-12	2.49183e-09	INHBA	7	41667168	41705834	-	8302	protein_coding	inhibin subunit beta A [Source:HGNC Symbol;Acc:HGNC:6066]	-
ENSG00000115548	364.123	457.637	1605.08	1466.13	2113.23	410.88	1728.15	2.07206	3.67359e-12	3.29868e-09	KDM3A	2	86440647	86492716	+	13423	protein_coding	lysine demethylase 3A [Source:HGNC Symbol;Acc:HGNC:20815]	-
ENSG00000134333	11761	13935.5	44379	39400.3	46474.2	12848.2	43417.8	1.7567	2.36411e-11	2.01111e-08	LDHA	11	18394388	18408425	+	6210	protein_coding	lactate dehydrogenase A [Source:HGNC Symbol;Acc:HGNC:6535]	-
ENSG00000102144	10666.5	10164.2	33676.8	34587.2	30045	10415.3	32769.7	1.65365	1.17319e-10	9.48111e-08	PGK1	X	77910739	78129296	+	5512	protein_coding	phosphoglycerate kinase 1 [Source:HGNC Symbol;Acc:HGNC:8896]	-
ENSG00000219607	22.2285	17.7451	110.978	159.718	150.408	19.9868	140.368	2.81629	1.66443e-10	1.28105e-07	PPP1R3G	6	5084581	5089487	+	4907	protein_coding	protein phosphatase 1 regulatory subunit 3G [Source:HGNC Symbol;Acc:HGNC:14945]	-
ENSG00000148926	793.874	832.152	2185.66	5288.11	3559.97	813.013	3677.91	2.1775	8.97634e-10	6.59476e-07	ADM	11	10304680	10307397	+	2718	protein_coding	adrenomedullin [Source:HGNC Symbol;Acc:HGNC:259]	-
ENSG00000059804	1306.19	1389.72	3562.61	7934.73	5502.12	1347.95	5666.49	2.07165	1.25804e-09	8.84076e-07	SLC2A3	12	7919230	7936275	-	6159	protein_coding	solute carrier family 2 member 3 [Source:HGNC Symbol;Acc:HGNC:11007]	-
ENSG00000125629	80.4459	120.48	537.423	316.365	462.505	100.463	438.764	2.12452	2.71221e-09	1.82656e-06	INSIG2	2	118088452	118110997	+	3950	protein_coding	insulin induced gene 2 [Source:HGNC Symbol;Acc:HGNC:20452]	-
ENSG00000186352	83.6214	73.7823	232.232	321.485	392.941	78.7018	315.553	2.00482	1.98038e-08	1.25019e-05	ANKRD37	4	185396021	185400628	+	2580	protein_coding	ankyrin repeat domain 37 [Source:HGNC Symbol;Acc:HGNC:29593]	-
ENSG00000159399	212.758	193.328	582.636	1188.67	670.256	203.043	813.855	2.00315	2.01107e-08	1.25019e-05	HK2	2	74833981	74893359	+	6064	protein_coding	hexokinase 2 [Source:HGNC Symbol;Acc:HGNC:4923]	-
ENSG00000079739	631.924	629.484	1443.75	2499.18	2233.56	630.704	2058.83	1.70683	4.47306e-08	2.67771e-05	PGM1	1	63593276	63660245	+	4212	protein_coding	phosphoglucomutase 1 [Source:HGNC Symbol;Acc:HGNC:8905]	-
ENSG00000164096	486.909	600.532	1353.32	1543.95	1827.46	543.72	1574.91	1.53406	9.68914e-08	5.59305e-05	C4orf3	4	119296419	119304445	-	3148	protein_coding	chromosome 4 open reading frame 3 [Source:HGNC Symbol;Acc:HGNC:19225]	-
ENSG00000104419	1367.58	1101.13	3534.86	6436.86	3186.77	1234.36	4386.17	1.82928	1.04328e-07	5.81469e-05	NDRG1	8	133237171	133302022	-	9823	protein_coding	N-myc downstream regulated 1 [Source:HGNC Symbol;Acc:HGNC:7679]	-
ENSG00000111669	24007.8	22972.4	65372.4	57586.7	57061.1	23490.1	60006.7	1.35307	1.32986e-07	7.16485e-05	TPI1	12	6867119	6870948	+	2700	protein_coding	triosephosphate isomerase 1 [Source:HGNC Symbol;Acc:HGNC:12009]	-
ENSG00000152256	33.8719	30.8204	203.46	110.574	139.128	32.3462	151.054	2.22425	2.0839e-07	0.000108652	PDK1	2	172555373	172608669	+	14883	protein_coding	pyruvate dehydrogenase kinase 1 [Source:HGNC Symbol;Acc:HGNC:8809]	-
ENSG00000248323	37.0474	23.3488	172.633	255.959	84.6046	30.1981	171.066	2.50556	3.48542e-07	0.000176046	LUCAT1	5	91054834	91314547	-	16538	antisense	lung cancer associated transcript 1 [Source:HGNC Symbol;Acc:HGNC:48498]	-
ENSG00000141526	6121.3	4838.81	13090.3	20436.8	13499.1	5480.05	15675.4	1.51627	5.59594e-07	0.000274082	SLC16A3	17	82228397	82261129	+	8995	protein_coding	solute carrier family 16 member 3 [Source:HGNC Symbol;Acc:HGNC:10924]	-
ENSG00000115866	353.538	633.22	1797.23	1123.15	2097.25	493.379	1672.54	1.76066	7.75389e-07	0.000368606	DARS	2	135906677	135986100	-	4014	protein_coding	aspartyl-tRNA synthetase [Source:HGNC Symbol;Acc:HGNC:2678]	-
ENSG00000116285	302.731	190.526	783.014	1015.65	581.891	246.628	793.517	1.68691	1.01787e-06	0.000470051	ERRFI1	1	8004404	8026308	-	4186	protein_coding	ERBB receptor feedback inhibitor 1 [Source:HGNC Symbol;Acc:HGNC:18185]	-
ENSG00000196083	32.8135	36.4242	114.061	138.218	146.648	34.6188	132.976	1.94062	1.45261e-06	0.000652184	IL1RAP	3	190514051	190659750	+	11558	protein_coding	interleukin 1 receptor accessory protein [Source:HGNC Symbol;Acc:HGNC:5995]	-
ENSG00000152952	3195.61	5564.49	10910.8	12379.2	13201.1	4380.05	12163.7	1.47347	1.54864e-06	0.000671579	PLOD2	3	146069440	146163653	-	7646	protein_coding	procollagen-lysine,2-oxoglutarate 5-dioxygenase 2 [Source:HGNC Symbol;Acc:HGNC:9082]	-
ENSG00000126860	65.6269	127.018	438.775	225.244	464.385	96.3222	376.135	1.96259	1.57891e-06	0.000671579	EVI2A	17	31317560	31321884	-	2071	protein_coding	ecotropic viral integration site 2A [Source:HGNC Symbol;Acc:HGNC:3499]	-
ENSG00000138640	273.093	298.865	590.857	912.238	871.427	285.979	791.507	1.46855	2.38783e-06	0.000964916	FAM13A	4	88725955	89111398	-	13215	protein_coding	family with sequence similarity 13 member A [Source:HGNC Symbol;Acc:HGNC:19367]	-
ENSG00000225205	7.40949	5.60372	35.9652	56.311	72.3839	6.5066	54.8867	3.08437	2.38796e-06	0.000964916	AC078883.1	2	172480840	172556596	-	2447	antisense	novel transcript	-
ENSG00000272870	28.5795	48.5655	138.723	123.884	203.051	38.5725	155.219	2.00419	2.50593e-06	0.000987887	AC097534.2	4	173363780	173370446	-	2495	antisense	uncharacterized LOC105377540 [Source:NCBI gene;Acc:105377540]	-
ENSG00000198743	512.313	813.473	1235.15	3213.82	2504.3	662.893	2317.75	1.80554	2.91731e-06	0.00112268	SLC5A3	21	34073570	34106262	+	11576	protein_coding	solute carrier family 5 member 3 [Source:HGNC Symbol;Acc:HGNC:11038]	-
ENSG00000153233	184.179	196.13	746.021	436.154	492.587	190.154	558.254	1.55337	3.26781e-06	0.00122832	PTPRR	12	70638073	70920843	-	5142	protein_coding	protein tyrosine phosphatase, receptor type R [Source:HGNC Symbol;Acc:HGNC:9680]	-
ENSG00000134107	2330.81	1668.04	4536.75	10020.3	4864.76	1999.43	6473.93	1.69513	3.97564e-06	0.00143627	BHLHE40	3	4979116	4985323	+	3837	protein_coding	basic helix-loop-helix family member e40 [Source:HGNC Symbol;Acc:HGNC:1046]	bHLH
ENSG00000226415	273.093	205.47	672.035	672.66	546.17	239.281	630.288	1.39812	3.99878e-06	0.00143627	TPI1P1	1	76699789	76700538	+	750	processed_pseudogene	triosephosphate isomerase 1 pseudogene 1 [Source:HGNC Symbol;Acc:HGNC:35449]	-
ENSG00000181458	269.917	411.873	804.593	869.237	1158.14	340.895	943.991	1.4687	4.42305e-06	0.00155412	TMEM45A	3	100492619	100577444	+	6005	protein_coding	transmembrane protein 45A [Source:HGNC Symbol;Acc:HGNC:25480]	-
ENSG00000168874	369.416	323.148	99.675	138.218	129.727	346.282	122.54	-1.49807	5.1691e-06	0.00177762	ATOH8	2	85751344	85788066	+	6076	protein_coding	atonal bHLH transcription factor 8 [Source:HGNC Symbol;Acc:HGNC:24126]	bHLH
ENSG00000205583	89.9724	12.1414	4.11031	3.07151	0	51.0569	2.39394	-4.43391	5.92279e-06	0.00199438	STAG3L1	7	75359194	75395383	+	2094	transcribed_unprocessed_pseudogene	stromal antigen 3-like 1 (pseudogene) [Source:HGNC Symbol;Acc:HGNC:33852]	-
ENSG00000114120	154.541	197.064	500.43	399.296	496.347	175.802	465.358	1.40341	6.28058e-06	0.00207169	SLC25A36	3	140941830	140980961	+	10305	protein_coding	solute carrier family 25 member 36 [Source:HGNC Symbol;Acc:HGNC:25554]	-
ENSG00000211459	13671.6	13790.7	37975.1	33989.3	26134.4	13731.2	32699.6	1.25181	6.6808e-06	0.00215964	MT-RNR1	MT	648	1601	+	954	Mt_rRNA	mitochondrially encoded 12S RNA [Source:HGNC Symbol;Acc:HGNC:7470]	-
ENSG00000135604	65.6269	68.1785	172.633	322.508	185.19	66.9027	226.777	1.76049	7.31832e-06	0.00231933	STX11	6	144150526	144188370	+	1926	protein_coding	syntaxin 11 [Source:HGNC Symbol;Acc:HGNC:11429]	-
ENSG00000188994	40.2229	45.7637	125.364	126.956	193.65	42.9933	148.657	1.78946	1.02276e-05	0.003179	ZNF292	6	87152833	87264196	+	13128	protein_coding	zinc finger protein 292 [Source:HGNC Symbol;Acc:HGNC:18410]	zf-C2H2
ENSG00000164603	38.1059	49.4995	157.219	107.503	190.83	43.8027	151.851	1.79179	1.46878e-05	0.00440835	BMT2	7	112819147	112939916	-	4138	protein_coding	base methyltransferase of 25S rRNA 2 homolog [Source:HGNC Symbol;Acc:HGNC:26475]	-
ENSG00000146674	107.967	87.7915	390.479	335.818	191.77	97.8792	306.023	1.64502	1.5075e-05	0.00440835	IGFBP3	7	45912245	45921874	-	4571	protein_coding	insulin like growth factor binding protein 3 [Source:HGNC Symbol;Acc:HGNC:5472]	-
ENSG00000156273	118.552	208.271	393.562	501.68	466.265	163.412	453.836	1.4715	1.51977e-05	0.00440835	BACH1	21	29194071	29630751	+	7717	protein_coding	BTB domain and CNC homolog 1 [Source:HGNC Symbol;Acc:HGNC:935]	TF_bZIP
ENSG00000185070	804.459	973.179	362.735	379.843	400.462	888.819	381.013	-1.22214	1.52736e-05	0.00440835	FLRT2	14	85530144	85654426	+	34899	protein_coding	fibronectin leucine rich transmembrane protein 2 [Source:HGNC Symbol;Acc:HGNC:3761]	-
ENSG00000187193	84.6799	75.6502	206.543	225.244	225.612	80.165	219.133	1.45178	1.70825e-05	0.00484394	MT1X	16	56682424	56684196	+	1773	protein_coding	metallothionein 1X [Source:HGNC Symbol;Acc:HGNC:7405]	-
ENSG00000171314	6146.7	5586.9	12273.4	12675.1	12533.7	5866.8	12494.1	1.09062	1.83454e-05	0.00507109	PGAM1	10	97426160	97433441	+	2568	protein_coding	phosphoglycerate mutase 1 [Source:HGNC Symbol;Acc:HGNC:8888]	-
ENSG00000137970	612.871	772.379	2044.88	1285.94	1830.28	692.625	1720.37	1.31232	1.85111e-05	0.00507109	RPL7P9	1	96678874	96679620	-	747	processed_pseudogene	ribosomal protein L7 pseudogene 9 [Source:HGNC Symbol;Acc:HGNC:37028]	-
ENSG00000139832	6.35099	1.86791	22.6067	45.0488	58.2832	4.10945	41.9795	3.38152	1.99283e-05	0.00536835	RAB20	13	110523066	110561733	-	1518	protein_coding	RAB20, member RAS oncogene family [Source:HGNC Symbol;Acc:HGNC:18260]	-
ENSG00000063438	189.471	185.857	57.5443	76.7877	58.2832	187.664	64.2051	-1.54799	2.5e-05	0.00662417	AHRR	5	304176	438291	+	7678	protein_coding	aryl-hydrocarbon receptor repressor [Source:HGNC Symbol;Acc:HGNC:346]	-
ENSG00000149925	278.385	181.187	549.754	844.665	492.587	229.786	629.002	1.45374	3.10179e-05	0.00808616	ALDOA	16	30064164	30070457	+	3916	protein_coding	aldolase, fructose-bisphosphate A [Source:HGNC Symbol;Acc:HGNC:414]	-
ENSG00000223485	43.3984	42.0279	146.943	106.479	149.468	42.7132	134.297	1.65341	3.40508e-05	0.00873593	LINC01615	6	169158092	169162924	-	1054	lincRNA	long intergenic non-protein coding RNA 1615 [Source:HGNC Symbol;Acc:HGNC:51898]	-
ENSG00000119950	157.716	152.234	268.198	497.584	548.05	154.975	437.944	1.49917	3.75394e-05	0.00931593	MXI1	10	110207605	110287365	+	4607	protein_coding	MAX interactor 1, dimerization protein [Source:HGNC Symbol;Acc:HGNC:7534]	bHLH
ENSG00000013441	175.711	173.715	709.028	321.485	463.445	174.713	497.986	1.51106	3.79301e-05	0.00931593	CLK1	2	200853009	200864744	-	5170	protein_coding	CDC like kinase 1 [Source:HGNC Symbol;Acc:HGNC:2068]	-
ENSG00000065809	2471.59	2924.21	5422.52	5461.14	6542.75	2697.9	5808.81	1.10636	3.80407e-05	0.00931593	FAM107B	10	14518557	14774897	-	7019	protein_coding	family with sequence similarity 107 member B [Source:HGNC Symbol;Acc:HGNC:23726]	-
ENSG00000131435	1846.02	1459.77	3049.85	5686.39	3671.84	1652.89	4136.02	1.32334	4.70576e-05	0.0112848	PDLIM4	5	132257671	132273454	+	3192	protein_coding	PDZ and LIM domain 4 [Source:HGNC Symbol;Acc:HGNC:16501]	-
ENSG00000117000	48.6909	57.9051	139.75	164.838	153.228	53.298	152.605	1.51597	4.74768e-05	0.0112848	RLF	1	40161373	40240921	+	6246	protein_coding	rearranged L-myc fusion [Source:HGNC Symbol;Acc:HGNC:10025]	zf-C2H2
ENSG00000144320	44.4569	82.1878	190.102	156.647	227.492	63.3224	191.414	1.59191	5.51354e-05	0.0129153	LNPK	2	175923892	176002839	-	9122	protein_coding	lunapark, ER junction formation factor [Source:HGNC Symbol;Acc:HGNC:21610]	-
ENSG00000134955	1042.62	654.701	379.176	372.676	307.397	848.661	353.083	-1.26501	6.17239e-05	0.0141671	SLC37A2	11	125063067	125090312	+	6371	protein_coding	solute carrier family 37 member 2 [Source:HGNC Symbol;Acc:HGNC:20644]	-
ENSG00000185100	55.0419	105.537	136.668	423.868	307.397	80.2893	289.311	1.84666	6.22324e-05	0.0141671	ADSSL1	14	104724186	104747325	+	5775	protein_coding	adenylosuccinate synthase like 1 [Source:HGNC Symbol;Acc:HGNC:20093]	-
ENSG00000112715	218.051	131.687	415.141	626.588	374.14	174.869	471.956	1.43381	6.63979e-05	0.0149054	VEGFA	6	43770184	43786487	+	14431	protein_coding	vascular endothelial growth factor A [Source:HGNC Symbol;Acc:HGNC:12680]	-
ENSG00000168209	1487.19	926.481	2059.26	4762.89	3120.97	1206.84	3314.37	1.45772	7.48507e-05	0.0165728	DDIT4	10	72273920	72276036	+	2058	protein_coding	DNA damage inducible transcript 4 [Source:HGNC Symbol;Acc:HGNC:24944]	-
ENSG00000164221	44.4569	52.3013	189.074	89.0738	200.231	48.3791	159.46	1.72005	8.57799e-05	0.0187359	CCDC112	5	115267188	115296831	-	3289	protein_coding	coiled-coil domain containing 112 [Source:HGNC Symbol;Acc:HGNC:28599]	-
ENSG00000107625	194.764	192.394	560.029	328.651	546.17	193.579	478.283	1.30516	0.000105973	0.0228378	DDX50	10	68901278	68946847	+	2692	protein_coding	DExD-box helicase 50 [Source:HGNC Symbol;Acc:HGNC:17906]	-
ENSG00000180530	38.1059	44.8297	115.089	102.384	156.048	41.4678	124.507	1.58542	0.000119109	0.0253311	NRIP1	21	14961235	15065936	-	8497	protein_coding	nuclear receptor interacting protein 1 [Source:HGNC Symbol;Acc:HGNC:8001]	-
ENSG00000185033	2147.69	1384.12	3552.33	7247.74	3391.7	1765.91	4730.59	1.42172	0.000125501	0.0263438	SEMA4B	15	90160604	90229679	+	7006	protein_coding	semaphorin 4B [Source:HGNC Symbol;Acc:HGNC:10730]	-
ENSG00000155307	47.6324	61.6409	347.321	71.6685	227.492	54.6367	215.494	1.97843	0.00013489	0.0279517	SAMSN1	21	14485228	14658821	-	5185	protein_coding	SAM domain, SH3 domain and nuclear localization signals 1 [Source:HGNC Symbol;Acc:HGNC:10528]	-
ENSG00000113083	421.282	387.59	787.124	1103.7	784.002	404.436	891.607	1.14057	0.000137547	0.0279715	LOX	5	122063195	122078360	-	5547	protein_coding	lysyl oxidase [Source:HGNC Symbol;Acc:HGNC:6664]	-
ENSG00000165030	170.418	131.687	360.679	466.869	286.715	151.053	371.421	1.29874	0.000138447	0.0279715	NFIL3	9	91409045	91423862	-	2085	protein_coding	nuclear factor, interleukin 3 regulated [Source:HGNC Symbol;Acc:HGNC:7787]	TF_bZIP
ENSG00000167994	200.056	176.517	85.2889	65.5255	67.6837	188.287	72.8327	-1.3704	0.000153052	0.0301097	RAB3IL1	11	61897301	61920269	-	3006	protein_coding	RAB3A interacting protein like 1 [Source:HGNC Symbol;Acc:HGNC:9780]	-
ENSG00000258808	200.056	215.743	722.387	422.844	403.282	207.9	516.171	1.31146	0.000154034	0.0301097	LINC02310	14	51392128	51397135	-	572	lincRNA	long intergenic non-protein coding RNA 2310 [Source:HGNC Symbol;Acc:HGNC:53229]	-
ENSG00000183775	15.8775	12.1414	61.6546	40.9535	78.0242	14.0094	60.2108	2.10924	0.000154619	0.0301097	KCTD16	5	144170832	144485686	+	14294	protein_coding	potassium channel tetramerization domain containing 16 [Source:HGNC Symbol;Acc:HGNC:29244]	-
ENSG00000151023	4.23399	3.73581	34.9376	34.8104	24.4413	3.9849	31.3965	2.97987	0.000158247	0.0304494	ENKUR	10	24981979	25062279	-	4076	protein_coding	enkurin, TRPC channel interacting protein [Source:HGNC Symbol;Acc:HGNC:28388]	-
ENSG00000164305	527.132	759.303	1540.34	1098.58	1838.74	643.218	1492.55	1.21409	0.000162658	0.0307256	CASP3	4	184627696	184649509	-	2899	protein_coding	caspase 3 [Source:HGNC Symbol;Acc:HGNC:1504]	-
ENSG00000162009	456.213	336.223	95.5646	189.41	169.209	396.218	151.395	-1.38709	0.000163485	0.0307256	SSTR5	16	1078781	1080142	+	1362	protein_coding	somatostatin receptor 5 [Source:HGNC Symbol;Acc:HGNC:11334]	-
ENSG00000177374	441.394	260.573	556.947	2019.01	853.566	350.983	1143.17	1.70405	0.00016759	0.0311352	HIC1	17	2054154	2063241	+	8108	protein_coding	HIC ZBTB transcriptional repressor 1 [Source:HGNC Symbol;Acc:HGNC:4909]	ZBTB
ENSG00000153774	557.829	582.786	1515.68	935.786	1324.53	570.308	1258.66	1.14204	0.000175089	0.0321587	CFDP1	16	75293698	75433485	-	3317	protein_coding	craniofacial development protein 1 [Source:HGNC Symbol;Acc:HGNC:1873]	-
ENSG00000058085	118.552	93.3953	294.915	219.101	250.054	105.974	254.69	1.26644	0.000188667	0.0340875	LAMC2	1	183186238	183244900	+	6543	protein_coding	laminin subunit gamma 2 [Source:HGNC Symbol;Acc:HGNC:6493]	-
ENSG00000197930	1388.75	1773.58	2516.54	4811.01	3658.68	1581.16	3662.07	1.21156	0.000193165	0.0340875	ERO1A	14	52639916	52695900	-	7548	protein_coding	endoplasmic reticulum oxidoreductase 1 alpha [Source:HGNC Symbol;Acc:HGNC:13280]	-
ENSG00000033178	106.908	171.847	383.286	273.364	371.32	139.378	342.657	1.2958	0.000194303	0.0340875	UBA6	4	67612652	67701179	-	11432	protein_coding	ubiquitin like modifier activating enzyme 6 [Source:HGNC Symbol;Acc:HGNC:25581]	-
ENSG00000177150	169.36	200.8	376.093	360.39	617.613	185.08	451.366	1.28606	0.000194629	0.0340875	FAM210A	18	13663347	13726663	-	4681	protein_coding	family with sequence similarity 210 member A [Source:HGNC Symbol;Acc:HGNC:28346]	-
ENSG00000213903	132.312	117.678	43.1582	52.2156	31.9617	124.995	42.4452	-1.5599	0.000196136	0.0340875	LTB4R	14	24311450	24318036	+	4465	protein_coding	leukotriene B4 receptor [Source:HGNC Symbol;Acc:HGNC:6713]	-
ENSG00000131016	396.937	869.51	1031.69	1816.29	2606.76	633.223	1818.24	1.52132	0.000203464	0.034985	AKAP12	6	151239999	151358557	+	8741	protein_coding	A-kinase anchoring protein 12 [Source:HGNC Symbol;Acc:HGNC:370]	-
ENSG00000118985	238.162	232.554	821.034	457.655	439.944	235.358	572.877	1.28318	0.000254634	0.0428714	ELL2	5	95885098	95962071	-	7328	protein_coding	elongation factor for RNA polymerase II 2 [Source:HGNC Symbol;Acc:HGNC:17064]	-
ENSG00000023608	155.599	257.771	619.629	316.365	730.419	206.685	555.471	1.42534	0.000271789	0.0452878	SNAPC1	14	61762357	61796428	+	2656	protein_coding	small nuclear RNA activating complex polypeptide 1 [Source:HGNC Symbol;Acc:HGNC:11134]	-
ENSG00000184292	1478.72	1343.02	421.307	779.139	679.657	1410.87	626.701	-1.17058	0.00028719	0.0473658	TACSTD2	1	58575423	58577773	-	2351	protein_coding	tumor associated calcium signal transducer 2 [Source:HGNC Symbol;Acc:HGNC:11530]	-
ENSG00000214110	10.585	18.6791	51.3788	46.0726	82.7245	14.632	60.0586	2.03065	0.000306793	0.0500879	LDHAP4	9	14921337	14922334	-	998	processed_pseudogene	lactate dehydrogenase A pseudogene 4 [Source:HGNC Symbol;Acc:HGNC:6539]	-
ENSG00000175105	37.0474	54.1693	146.943	89.0738	165.449	45.6083	133.822	1.55038	0.000310695	0.0502176	ZNF654	3	88059274	88144665	+	6786	protein_coding	zinc finger protein 654 [Source:HGNC Symbol;Acc:HGNC:25612]	zf-C2H2
ENSG00000073756	101.616	40.16	383.286	233.435	114.686	70.8879	243.802	1.78518	0.000340454	0.0544828	PTGS2	1	186671791	186680427	-	5269	protein_coding	prostaglandin-endoperoxide synthase 2 [Source:HGNC Symbol;Acc:HGNC:9605]	-
ENSG00000164849	7.40949	8.40557	21.5791	49.1441	58.2832	7.90753	43.0021	2.44251	0.000344567	0.0546004	GPR146	7	1044576	1059261	+	3160	protein_coding	G protein-coupled receptor 146 [Source:HGNC Symbol;Acc:HGNC:21718]	-
ENSG00000204856	74.0949	98.999	290.804	148.456	240.653	86.5469	226.638	1.38728	0.000354236	0.0548306	FAM216A	12	110468364	110490385	+	2753	protein_coding	family with sequence similarity 216 member A [Source:HGNC Symbol;Acc:HGNC:30180]	-
ENSG00000100644	1178.11	2904.59	657.649	582.563	1066.96	2041.35	769.057	-1.40834	0.000357325	0.0548306	HIF1A	14	61695513	61748259	+	5151	protein_coding	hypoxia inducible factor 1 subunit alpha [Source:HGNC Symbol;Acc:HGNC:4910]	Others
ENSG00000140465	49.7494	59.773	13.3585	12.286	15.0408	54.7612	13.5618	-2.01302	0.000360503	0.0548306	CYP1A1	15	74719542	74725610	-	3435	protein_coding	cytochrome P450 family 1 subfamily A member 1 [Source:HGNC Symbol;Acc:HGNC:2595]	-
ENSG00000107159	2.117	0	10.2758	38.9058	22.5612	1.0585	23.9143	4.56642	0.000362319	0.0548306	CA9	9	35673856	35681159	+	1670	protein_coding	carbonic anhydrase 9 [Source:HGNC Symbol;Acc:HGNC:1383]	-
ENSG00000151151	33.8719	33.6223	106.868	86.0022	95.8852	33.7471	96.2518	1.5121	0.000362982	0.0548306	IPMK	10	58191517	58267934	-	6133	protein_coding	inositol polyphosphate multikinase [Source:HGNC Symbol;Acc:HGNC:20739]	-
ENSG00000040275	149.248	156.904	635.042	240.602	357.219	153.076	410.954	1.4244	0.000375466	0.0561913	SPDL1	5	169583634	169604778	+	4777	protein_coding	spindle apparatus coiled-coil protein 1 [Source:HGNC Symbol;Acc:HGNC:26010]	-
ENSG00000184110	843.623	800.397	288.749	505.775	243.473	822.01	345.999	-1.24881	0.00039034	0.0578813	EIF3C	16	28688558	28735730	+	6982	protein_coding	eukaryotic translation initiation factor 3 subunit C [Source:HGNC Symbol;Acc:HGNC:3279]	-
ENSG00000159200	938.888	735.021	3067.32	1253.18	1845.32	836.954	2055.27	1.29624	0.000403962	0.0593568	RCAN1	21	34513142	34615142	-	6990	protein_coding	regulator of calcineurin 1 [Source:HGNC Symbol;Acc:HGNC:3040]	-
ENSG00000178038	949.473	713.54	402.81	454.583	322.437	831.506	393.277	-1.08023	0.000408686	0.0595098	ALS2CL	3	46668997	46693704	-	9057	protein_coding	ALS2 C-terminal like [Source:HGNC Symbol;Acc:HGNC:20605]	-
ENSG00000105220	6824.14	5518.73	10949.9	17553.7	10902.7	6171.43	13135.4	1.0898	0.000416018	0.0600366	GPI	19	34359480	34402413	+	10680	protein_coding	glucose-6-phosphate isomerase [Source:HGNC Symbol;Acc:HGNC:4458]	-
ENSG00000163239	81.5044	55.1032	7.19304	17.4052	24.4413	68.3038	16.3465	-2.05582	0.000427533	0.0611523	TDRD10	1	154502219	154548147	+	2706	protein_coding	tudor domain containing 10 [Source:HGNC Symbol;Acc:HGNC:25316]	-
ENSG00000100024	23.287	31.7544	54.4616	237.53	62.0434	27.5207	118.012	2.09722	0.00044743	0.0634369	UPB1	22	24494107	24528390	+	6793	protein_coding	beta-ureidopropionase 1 [Source:HGNC Symbol;Acc:HGNC:16297]	-
ENSG00000145365	100.557	107.405	350.404	176.1	248.173	103.981	258.226	1.31186	0.000469708	0.0660164	TIFA	4	112274542	112285903	-	4250	protein_coding	TRAF interacting protein with forkhead associated domain [Source:HGNC Symbol;Acc:HGNC:19075]	-
ENSG00000138735	49.7494	84.0557	208.598	110.574	252.874	66.9026	190.682	1.50864	0.000495042	0.0684661	PDE5A	4	119494395	119628991	-	9775	protein_coding	phosphodiesterase 5A [Source:HGNC Symbol;Acc:HGNC:8784]	-
ENSG00000151239	331.31	519.278	1127.25	619.421	1361.19	425.294	1035.96	1.28399	0.000496369	0.0684661	TWF1	12	43793723	43806375	-	3932	protein_coding	twinfilin actin binding protein 1 [Source:HGNC Symbol;Acc:HGNC:9620]	-
ENSG00000216285	78.3289	76.5841	190.102	157.671	193.65	77.4565	180.474	1.22075	0.000504081	0.0684661	AC078819.1	12	104030779	104031543	+	765	processed_pseudogene	phosphoglycerate mutase 1 (brain) (PGAM1) pseudogene	-
ENSG00000132432	929.362	1103.93	2914.21	1572.61	2107.59	1016.65	2198.14	1.11232	0.000515349	0.0694132	SEC61G	7	54752250	54759974	-	1842	protein_coding	Sec61 translocon gamma subunit [Source:HGNC Symbol;Acc:HGNC:18277]	-
ENSG00000273812	66.6854	57.9051	105.84	242.649	165.449	62.2952	171.313	1.46035	0.000532571	0.07114	BX640514.2	20	62596732	62603115	-	625	lincRNA	novel transcript	-
ENSG00000168214	183.12	202.668	342.183	392.129	512.328	192.894	415.547	1.10722	0.000549741	0.0728317	RBPJ	4	26163455	26435131	+	9253	protein_coding	recombination signal binding protein for immunoglobulin kappa J region [Source:HGNC Symbol;Acc:HGNC:5724]	CSL
ENSG00000253882	5.29249	5.60372	33.91	37.8819	23.5013	5.4481	31.7644	2.54083	0.000575617	0.0756398	AC099548.2	7	143761790	143836933	-	3625	transcribed_unprocessed_pseudogene	family with sequence similarity 115, member C pseudogene [Source:NCBI gene;Acc:154761]	-
ENSG00000155304	491.143	740.624	2041.8	803.711	1772	615.884	1539.17	1.32112	0.000599874	0.0781917	HSPA13	21	14371115	14383484	-	4194	protein_coding	heat shock protein family A (Hsp70) member 13 [Source:HGNC Symbol;Acc:HGNC:11375]	-
ENSG00000145901	3462.35	2839.22	5325.93	9308.72	5551	3150.78	6728.55	1.09462	0.000629364	0.0813793	TNIP1	5	151029945	151093577	-	5793	protein_coding	TNFAIP3 interacting protein 1 [Source:HGNC Symbol;Acc:HGNC:16903]	-
ENSG00000101224	7376.68	5327.27	2714.86	3913.1	2716.75	6351.97	3114.9	-1.028	0.000643922	0.0826009	CDC25B	20	3786772	3806121	+	4314	protein_coding	cell division cycle 25B [Source:HGNC Symbol;Acc:HGNC:1726]	-
ENSG00000148677	839.389	865.774	4137.02	1093.46	1866.94	852.582	2365.81	1.47237	0.000661052	0.0841306	ANKRD1	10	90912096	90921276	-	1979	protein_coding	ankyrin repeat domain 1 [Source:HGNC Symbol;Acc:HGNC:15819]	-
ENSG00000261713	99.4989	141.027	40.0755	35.8343	55.463	120.263	43.7909	-1.45659	0.000670462	0.0846615	SSTR5-AS1	16	1064093	1078731	-	4022	processed_transcript	SSTR5 antisense RNA 1 [Source:HGNC Symbol;Acc:HGNC:26502]	-
ENSG00000135766	380.001	471.646	754.241	1178.44	768.962	425.824	900.546	1.08005	0.000677625	0.0849028	EGLN1	1	231363751	231425044	-	7265	protein_coding	egl-9 family hypoxia inducible factor 1 [Source:HGNC Symbol;Acc:HGNC:1232]	-
ENSG00000205129	2.117	4.66976	19.524	24.5721	33.8418	3.39338	25.9793	2.91987	0.000707284	0.0879372	C4orf47	4	185426249	185449826	+	1366	protein_coding	chromosome 4 open reading frame 47 [Source:HGNC Symbol;Acc:HGNC:34346]	-
ENSG00000136630	852.091	866.708	209.626	507.823	387.301	859.4	368.25	-1.22256	0.00080038	0.0987522	HLX	1	220879400	220885059	+	5660	protein_coding	H2.0 like homeobox [Source:HGNC Symbol;Acc:HGNC:4978]	Homeobox
ENSG00000165195	30.6965	34.5562	125.364	72.6924	81.7844	32.6264	93.2804	1.5137	0.000872845	0.106877	PIGA	X	15319451	15335580	-	6321	protein_coding	phosphatidylinositol glycan anchor biosynthesis class A [Source:HGNC Symbol;Acc:HGNC:8957]	-
ENSG00000180155	141.839	121.414	50.3513	60.4063	50.7627	131.626	53.8401	-1.28949	0.000951504	0.115633	LYNX1	8	142771197	142777810	-	5022	protein_coding	Ly6/neurotoxin 1 [Source:HGNC Symbol;Acc:HGNC:29604]	-
ENSG00000175746	131.254	179.319	340.128	282.579	357.219	155.286	326.642	1.07154	0.000977333	0.117885	C15orf54	15	39250684	39254845	+	3078	lincRNA	chromosome 15 open reading frame 54 (putative) [Source:HGNC Symbol;Acc:HGNC:33797]	-
ENSG00000153721	439.277	230.686	750.131	1510.16	474.726	334.982	911.672	1.44499	0.000994247	0.119037	CNKSR3	6	154387504	154510659	-	21564	protein_coding	CNKSR family member 3 [Source:HGNC Symbol;Acc:HGNC:23034]	-
ENSG00000163814	7.40949	1.86791	32.8825	65.5255	8.46046	4.6387	35.6228	2.96034	0.00100682	0.119656	CDCP1	3	45082278	45146422	-	6507	protein_coding	CUB domain containing protein 1 [Source:HGNC Symbol;Acc:HGNC:24357]	-
ENSG00000115963	316.491	454.835	1949.31	467.893	866.727	385.663	1094.64	1.50463	0.00104631	0.123442	RND3	2	150468195	150539011	-	3594	protein_coding	Rho family GTPase 3 [Source:HGNC Symbol;Acc:HGNC:671]	-
ENSG00000173281	212.758	376.383	386.369	787.33	1072.6	294.571	748.766	1.3453	0.00109157	0.127848	PPP1R3B	8	9136255	9151574	-	5776	protein_coding	protein phosphatase 1 regulatory subunit 3B [Source:HGNC Symbol;Acc:HGNC:14942]	-
ENSG00000104953	3.1755	14.0093	31.8549	50.168	40.4222	8.59239	40.815	2.22689	0.00113524	0.132006	TLE6	19	2977446	2995184	+	3652	protein_coding	transducin like enhancer of split 6 [Source:HGNC Symbol;Acc:HGNC:30788]	-
ENSG00000141446	39.1644	67.2446	161.33	95.2168	161.689	53.2045	139.412	1.38614	0.00117899	0.136115	ESCO1	18	21529281	21600884	-	5288	protein_coding	establishment of sister chromatid cohesion N-acetyltransferase 1 [Source:HGNC Symbol;Acc:HGNC:24645]	-
ENSG00000069869	327.076	446.429	970.033	554.919	947.571	386.753	824.174	1.0911	0.00119943	0.136874	NEDD4	15	55826922	55993746	-	9122	protein_coding	neural precursor cell expressed, developmentally down-regulated 4, E3 ubiquitin protein ligase [Source:HGNC Symbol;Acc:HGNC:7727]	-
ENSG00000228106	16.936	20.547	89.3992	40.9535	59.2232	18.7415	63.1919	1.75064	0.00121263	0.136874	AL392172.1	1	222815022	222837384	+	1069	lincRNA	dispatched RND transporter family member 1 [Source:NCBI gene;Acc:84976]	-
ENSG00000136869	478.441	806.935	1068.68	1292.08	1710.89	642.688	1357.22	1.07803	0.00121451	0.136874	TLR4	9	117704175	117724730	+	13272	protein_coding	toll like receptor 4 [Source:HGNC Symbol;Acc:HGNC:11850]	-
ENSG00000118263	257.215	311.006	449.051	931.691	531.129	284.111	637.29	1.16497	0.00121944	0.136874	KLF7	2	207074137	207167267	-	9262	protein_coding	Kruppel like factor 7 [Source:HGNC Symbol;Acc:HGNC:6350]	zf-C2H2
ENSG00000132881	219.109	190.526	62.6822	104.431	99.6454	204.818	88.9196	-1.20264	0.00122827	0.136914	CPLANE2	1	16231700	16237162	-	1545	protein_coding	ciliogenesis and planar polarity effector 2 [Source:HGNC Symbol;Acc:HGNC:28127]	-
ENSG00000136114	586.408	593.994	221.957	366.533	279.195	590.201	289.228	-1.02907	0.00123947	0.137216	THSD1	13	52377167	52416373	-	3705	protein_coding	thrombospondin type 1 domain containing 1 [Source:HGNC Symbol;Acc:HGNC:17754]	-
ENSG00000166200	133.371	206.404	554.891	210.91	525.488	169.887	430.43	1.34028	0.00129586	0.14152	COPS2	15	49106068	49155661	-	7510	protein_coding	COP9 signalosome subunit 2 [Source:HGNC Symbol;Acc:HGNC:30747]	-
ENSG00000138604	708.135	1066.57	1333.79	2120.36	1984.45	887.355	1812.87	1.03039	0.0013152	0.142669	GLCE	15	69160584	69272217	+	6630	protein_coding	glucuronic acid epimerase [Source:HGNC Symbol;Acc:HGNC:17855]	-
ENSG00000135363	2347.75	2134.08	559.002	1444.63	983.293	2240.92	995.643	-1.17036	0.00138698	0.149452	LMO2	11	33858576	33892289	-	3109	protein_coding	LIM domain only 2 [Source:HGNC Symbol;Acc:HGNC:6642]	-
ENSG00000115966	149.248	173.715	357.597	275.412	344.999	161.482	326.002	1.01292	0.00144241	0.15338	ATF2	2	175072250	175168382	-	5751	protein_coding	activating transcription factor 2 [Source:HGNC Symbol;Acc:HGNC:784]	TF_bZIP
ENSG00000163734	21.17	10.2735	77.0683	43.0011	46.0625	15.7217	55.3773	1.82527	0.00150575	0.159068	CXCL3	4	74036589	74038807	-	2219	protein_coding	C-X-C motif chemokine ligand 3 [Source:HGNC Symbol;Acc:HGNC:4604]	-
ENSG00000166128	387.41	492.193	1137.53	585.634	1097.98	439.802	940.38	1.09614	0.00151708	0.159225	RAB8B	15	63189469	63267782	+	5200	protein_coding	RAB8B, member RAS oncogene family [Source:HGNC Symbol;Acc:HGNC:30273]	-
ENSG00000171843	74.0949	84.9897	160.302	144.361	247.233	79.5423	183.965	1.20971	0.00156052	0.162727	MLLT3	9	20341665	20622543	-	8129	protein_coding	MLLT3, super elongation complex subunit [Source:HGNC Symbol;Acc:HGNC:7136]	-
ENSG00000213626	936.771	532.353	2177.44	1464.09	1156.26	734.562	1599.26	1.12281	0.00157575	0.163262	LBH	2	30231369	30323730	+	4697	protein_coding	limb bud and heart development [Source:HGNC Symbol;Acc:HGNC:29532]	-
ENSG00000135338	15.8775	21.4809	55.4891	38.9058	95.8852	18.6792	63.4267	1.76206	0.00159006	0.163695	LCA5	6	79484991	79537458	-	5964	protein_coding	LCA5, lebercilin [Source:HGNC Symbol;Acc:HGNC:31923]	-
ENSG00000174004	431.867	276.45	115.089	222.172	114.686	354.159	150.649	-1.23324	0.00160629	0.16432	NRROS	3	196639686	196662004	+	2910	protein_coding	negative regulator of reactive oxygen species [Source:HGNC Symbol;Acc:HGNC:24613]	-
ENSG00000083535	19.053	20.547	93.5095	38.9058	62.0434	19.8	64.8195	1.70974	0.00161956	0.164635	PIBF1	13	72782059	73016461	+	4253	protein_coding	progesterone immunomodulatory binding factor 1 [Source:HGNC Symbol;Acc:HGNC:23352]	-
ENSG00000090776	2322.35	1396.26	470.63	1221.44	674.016	1859.3	788.694	-1.23716	0.0016447	0.166146	EFNB1	X	68828997	68842147	+	3314	protein_coding	ephrin B1 [Source:HGNC Symbol;Acc:HGNC:3226]	-
ENSG00000139793	112.201	160.64	290.804	262.102	277.315	136.42	276.74	1.01865	0.00197604	0.197413	MBNL2	13	97221434	97394120	+	4908	protein_coding	muscleblind like splicing regulator 2 [Source:HGNC Symbol;Acc:HGNC:16746]	-
ENSG00000160124	81.5044	129.819	327.797	141.289	307.397	105.662	258.828	1.29093	0.00197865	0.197413	CCDC58	3	122359591	122383231	-	1746	protein_coding	coiled-coil domain containing 58 [Source:HGNC Symbol;Acc:HGNC:31136]	-
ENSG00000163739	75.1534	25.2167	217.846	164.838	74.264	50.1851	152.316	1.60631	0.00208033	0.201615	CXCL1	4	73869393	73871242	+	1296	protein_coding	C-X-C motif chemokine ligand 1 [Source:HGNC Symbol;Acc:HGNC:4602]	-
ENSG00000112742	63.5099	66.3106	272.308	71.6685	203.991	64.9103	182.656	1.49256	0.00209886	0.201615	TTK	6	80003887	80042527	+	4579	protein_coding	TTK protein kinase [Source:HGNC Symbol;Acc:HGNC:12401]	-
ENSG00000245522	84.6799	74.7162	109.951	210.91	255.694	79.698	192.185	1.27135	0.00210299	0.201615	AC026250.1	11	9754770	9759533	-	2632	lincRNA	uncharacterized LOC440028 [Source:NCBI gene;Acc:440028]	-
ENSG00000198786	44777.7	17727.4	15423.9	15662.6	5679.79	31252.5	12255.5	-1.35055	0.00211715	0.201615	MT-ND5	MT	12337	14148	+	1812	protein_coding	mitochondrially encoded NADH:ubiquinone oxidoreductase core subunit 5 [Source:HGNC Symbol;Acc:HGNC:7461]	-
ENSG00000196950	184.179	307.27	598.05	362.438	620.434	245.725	526.974	1.09964	0.00212055	0.201615	SLC39A10	2	195575977	195737702	+	6917	protein_coding	solute carrier family 39 member 10 [Source:HGNC Symbol;Acc:HGNC:20861]	-
ENSG00000186918	106.908	110.206	162.357	379.843	220.912	108.557	254.371	1.22814	0.00214677	0.202508	ZNF395	8	28345585	28402701	-	5819	protein_coding	zinc finger protein 395 [Source:HGNC Symbol;Acc:HGNC:18737]	-
ENSG00000117143	503.845	574.381	2022.27	565.158	1362.13	539.113	1316.52	1.28797	0.00216609	0.202508	UAP1	1	162561506	162599842	+	3437	protein_coding	UDP-N-acetylglucosamine pyrophosphorylase 1 [Source:HGNC Symbol;Acc:HGNC:12457]	-
ENSG00000173262	16.936	12.1414	32.8825	60.4063	54.5229	14.5387	49.2706	1.76629	0.00218858	0.202508	SLC2A14	12	7812512	7891148	-	5575	protein_coding	solute carrier family 2 member 14 [Source:HGNC Symbol;Acc:HGNC:18301]	-
ENSG00000107077	82.5629	106.471	167.495	215.006	215.272	94.5167	199.257	1.07461	0.00219259	0.202508	KDM4C	9	6720863	7175648	+	10323	protein_coding	lysine demethylase 4C [Source:HGNC Symbol;Acc:HGNC:17071]	-
ENSG00000140853	969.585	946.094	307.245	651.16	427.723	957.839	462.043	-1.05182	0.0022749	0.208916	NLRC5	16	56989485	57083531	+	12386	protein_coding	NLR family CARD domain containing 5 [Source:HGNC Symbol;Acc:HGNC:29933]	-
ENSG00000110330	267.8	311.94	844.668	397.248	595.992	289.87	612.636	1.07926	0.00230844	0.210798	BIRC2	11	102347211	102378670	+	4532	protein_coding	baculoviral IAP repeat containing 2 [Source:HGNC Symbol;Acc:HGNC:590]	-
ENSG00000150995	263.566	336.223	440.83	986.978	544.289	299.895	657.366	1.13167	0.00235297	0.213658	ITPR1	3	4493345	4847840	+	32454	protein_coding	inositol 1,4,5-trisphosphate receptor type 1 [Source:HGNC Symbol;Acc:HGNC:6180]	-
ENSG00000031691	24.3455	25.2167	160.302	22.5244	94.0051	24.7811	92.2772	1.89644	0.00252057	0.226333	CENPQ	6	49463378	49493107	+	1733	protein_coding	centromere protein Q [Source:HGNC Symbol;Acc:HGNC:21347]	-
ENSG00000119919	87.8554	113.942	28.7722	26.6197	56.403	100.899	37.265	-1.43392	0.00261181	0.23323	NKX2-3	10	99532933	99536524	+	2097	protein_coding	NK2 homeobox 3 [Source:HGNC Symbol;Acc:HGNC:7836]	Homeobox
ENSG00000137770	93.1479	115.81	291.832	150.504	249.113	104.479	230.483	1.14051	0.00267817	0.237842	CTDSPL2	15	44427234	44529038	+	9665	protein_coding	CTD small phosphatase like 2 [Source:HGNC Symbol;Acc:HGNC:26936]	-
ENSG00000205133	93.1479	172.781	318.549	194.529	406.102	132.965	306.393	1.20268	0.00274017	0.242018	TRIQK	8	92883530	93017673	-	6724	protein_coding	triple QxxK/R motif containing [Source:HGNC Symbol;Acc:HGNC:27828]	-
ENSG00000127663	1314.66	1006.8	1604.05	4317.52	1957.19	1160.73	2626.25	1.17805	0.00276302	0.242711	KDM4B	19	4969113	5153595	+	14716	protein_coding	lysine demethylase 4B [Source:HGNC Symbol;Acc:HGNC:29136]	-
ENSG00000111110	143.956	169.045	78.0958	70.6447	72.3839	156.501	73.7082	-1.08704	0.002828	0.246723	PPM1H	12	62643982	62935037	-	7063	protein_coding	protein phosphatase, Mg2+/Mn2+ dependent 1H [Source:HGNC Symbol;Acc:HGNC:18583]	-
ENSG00000140006	76.2119	101.801	192.157	148.456	233.133	89.0064	191.249	1.1023	0.00283923	0.246723	WDR89	14	63597039	63641861	-	3209	protein_coding	WD repeat domain 89 [Source:HGNC Symbol;Acc:HGNC:20489]	-
ENSG00000167992	38.1059	28.9525	4.11031	5.11918	12.2207	33.5292	7.15005	-2.21752	0.00304653	0.261921	VWCE	11	61258286	61295424	-	4874	protein_coding	von Willebrand factor C and EGF domains [Source:HGNC Symbol;Acc:HGNC:26487]	-
ENSG00000150630	186.296	173.715	398.7	478.132	243.473	180.005	373.435	1.05252	0.00309321	0.263342	VEGFC	4	176683538	176792727	-	2420	protein_coding	vascular endothelial growth factor C [Source:HGNC Symbol;Acc:HGNC:12682]	-
ENSG00000066557	53.9834	79.386	232.232	83.9546	192.71	66.6847	169.632	1.34515	0.00309565	0.263342	LRRC40	1	70144805	70205620	-	2884	protein_coding	leucine rich repeat containing 40 [Source:HGNC Symbol;Acc:HGNC:26004]	-
ENSG00000214274	53.9834	53.2353	160.302	88.0499	125.027	53.6094	124.46	1.2152	0.00329452	0.27734	ANG	14	20684177	20698971	+	1430	protein_coding	angiogenin [Source:HGNC Symbol;Acc:HGNC:483]	-
ENSG00000244560	39.1644	32.6883	8.22061	13.3099	2.82015	35.9264	8.11688	-2.15413	0.00350726	0.293719	AC004890.2	7	149285281	149297312	+	4288	transcribed_unprocessed_pseudogene	AI894139 pseudogene [Source:NCBI gene;Acc:155060]	-
ENSG00000243144	6.35099	14.0093	33.91	31.7389	47.9426	10.1801	37.8639	1.88437	0.00360976	0.297454	AC079760.2	7	91311368	91515409	+	1162	lincRNA	novel transcript	-
ENSG00000160712	333.427	289.525	69.8752	205.791	126.907	311.476	134.191	-1.21472	0.00361354	0.297454	IL6R	1	154405193	154469450	+	6453	protein_coding	interleukin 6 receptor [Source:HGNC Symbol;Acc:HGNC:6019]	-
ENSG00000169429	522.898	446.429	6173.68	1152.84	1745.67	484.664	3024.07	2.64144	0.00370154	0.299558	CXCL8	4	73740506	73743716	+	2274	protein_coding	C-X-C motif chemokine ligand 8 [Source:HGNC Symbol;Acc:HGNC:6025]	-
ENSG00000166510	70.9194	92.4613	279.501	108.527	191.77	81.6904	193.266	1.24095	0.00370671	0.299558	CCDC68	18	54901509	54959508	-	5180	protein_coding	coiled-coil domain containing 68 [Source:HGNC Symbol;Acc:HGNC:24350]	-
ENSG00000198929	125.961	123.282	56.5167	65.5255	47.9426	124.622	56.6616	-1.13818	0.00377084	0.303224	NOS1AP	1	162069774	162370475	+	7771	protein_coding	nitric oxide synthase 1 adaptor protein [Source:HGNC Symbol;Acc:HGNC:16859]	-
ENSG00000198862	138.663	105.537	334.99	172.004	267.914	122.1	258.303	1.08226	0.00390061	0.31057	LTN1	21	28928144	28992956	-	8876	protein_coding	listerin E3 ubiquitin protein ligase 1 [Source:HGNC Symbol;Acc:HGNC:13082]	-
ENSG00000050820	14825.3	8112.31	17564.4	44476.5	17109.9	11468.8	26383.6	1.20194	0.00392005	0.310587	BCAR1	16	75228187	75268053	-	9178	protein_coding	BCAR1, Cas family scaffold protein [Source:HGNC Symbol;Acc:HGNC:971]	-
ENSG00000183814	29.638	39.226	155.164	38.9058	110.926	34.432	101.665	1.56012	0.0039481	0.311284	LIN9	1	226231149	226309869	-	4442	protein_coding	lin-9 DREAM MuvB core complex component [Source:HGNC Symbol;Acc:HGNC:30830]	-
ENSG00000225655	0	0	14.3861	2.04767	8.46046	0	8.29807	5.50366	0.00398763	0.312874	BX255923.1	9	41073710	41076392	+	681	lincRNA	novel transcript	-
ENSG00000175197	529.249	326.883	1274.2	712.59	664.616	428.066	883.8	1.04637	0.00412028	0.315647	DDIT3	12	57516588	57521737	-	1307	protein_coding	DNA damage inducible transcript 3 [Source:HGNC Symbol;Acc:HGNC:2726]	TF_bZIP
ENSG00000116741	49.7494	27.0846	130.502	88.0499	72.3839	38.417	96.9787	1.3402	0.00413078	0.315647	RGS2	1	192809039	192812283	+	2096	protein_coding	regulator of G protein signaling 2 [Source:HGNC Symbol;Acc:HGNC:9998]	-
ENSG00000123219	60.3344	72.8483	282.584	72.6924	172.969	66.5914	176.082	1.40187	0.00414428	0.315647	CENPK	5	65517766	65563171	-	4312	protein_coding	centromere protein K [Source:HGNC Symbol;Acc:HGNC:29479]	-
ENSG00000134780	345.07	233.488	104.813	179.171	139.128	289.279	141.037	-1.03559	0.00437933	0.329576	DAGLA	11	61680433	61747001	+	5757	protein_coding	diacylglycerol lipase alpha [Source:HGNC Symbol;Acc:HGNC:1165]	-
ENSG00000249992	826.687	283.922	4627.18	5566.6	1067.9	555.304	3753.89	2.75716	0.00438402	0.329576	TMEM158	3	45224466	45226278	-	1813	protein_coding	transmembrane protein 158 (gene/pseudogene) [Source:HGNC Symbol;Acc:HGNC:30293]	-
ENSG00000173145	81.5044	98.999	315.466	102.384	231.253	90.2517	216.367	1.26071	0.00455713	0.337876	NOC3L	10	94333226	94362959	-	4464	protein_coding	NOC3 like DNA replication regulator [Source:HGNC Symbol;Acc:HGNC:24034]	-
ENSG00000137501	6.35099	8.40557	30.8273	27.6436	29.1416	7.37828	29.2042	1.97955	0.00463717	0.338349	SYTL2	11	85694224	85811159	-	11258	protein_coding	synaptotagmin like 2 [Source:HGNC Symbol;Acc:HGNC:15585]	-
ENSG00000172086	48.6909	86.8576	155.164	104.431	214.332	67.7743	157.976	1.21841	0.00463803	0.338349	KRCC1	2	88027205	88055729	-	1753	protein_coding	lysine rich coiled-coil 1 [Source:HGNC Symbol;Acc:HGNC:28039]	-
ENSG00000140379	4.23399	10.2735	113.033	12.286	9.40051	7.25374	44.9067	2.61886	0.00466745	0.338349	BCL2A1	15	79960889	79971446	-	1089	protein_coding	BCL2 related protein A1 [Source:HGNC Symbol;Acc:HGNC:991]	-
ENSG00000183935	157.716	204.536	67.8201	107.503	85.5446	181.126	86.9558	-1.05949	0.00471919	0.338349	HTR7P1	12	13000420	13004830	+	4411	transcribed_processed_pseudogene	5-hydroxytryptamine receptor 7 pseudogene 1 [Source:HGNC Symbol;Acc:HGNC:30411]	-
ENSG00000198695	14518.4	6078.16	5888.02	5135.56	1824.64	10298.3	4282.74	-1.26581	0.00474979	0.338349	MT-ND6	MT	14149	14673	-	525	protein_coding	mitochondrially encoded NADH:ubiquinone oxidoreductase core subunit 6 [Source:HGNC Symbol;Acc:HGNC:7462]	-
ENSG00000146757	21.17	22.4149	61.6546	45.0488	69.5638	21.7924	58.7557	1.43112	0.00482873	0.34231	ZNF92	7	65373799	65401135	+	3512	protein_coding	zinc finger protein 92 [Source:HGNC Symbol;Acc:HGNC:13168]	zf-C2H2
ENSG00000067992	8.46799	12.1414	31.8549	24.5721	56.403	10.3047	37.61	1.86489	0.00490154	0.344958	PDK3	X	24465221	24541862	+	4951	protein_coding	pyruvate dehydrogenase kinase 3 [Source:HGNC Symbol;Acc:HGNC:8811]	-
ENSG00000142892	279.444	472.58	898.102	431.035	1135.58	376.012	821.573	1.12715	0.00490876	0.344958	PIGK	1	77088990	77219430	-	5513	protein_coding	phosphatidylinositol glycan anchor biosynthesis class K [Source:HGNC Symbol;Acc:HGNC:8965]	-
ENSG00000117461	333.427	351.166	110.978	131.051	245.353	342.297	162.461	-1.07374	0.00510809	0.354972	PIK3R3	1	46040140	46133036	-	7410	protein_coding	phosphoinositide-3-kinase regulatory subunit 3 [Source:HGNC Symbol;Acc:HGNC:8981]	-
ENSG00000023445	20.1115	9.33953	123.309	26.6197	26.3214	14.7255	58.7501	2.00184	0.00513911	0.354972	BIRC3	11	102317450	102339403	+	7518	protein_coding	baculoviral IAP repeat containing 3 [Source:HGNC Symbol;Acc:HGNC:591]	-
ENSG00000236562	1.0585	2.80186	17.4688	9.21453	22.5612	1.93018	16.4149	3.06688	0.00522985	0.359702	AC116049.1	4	66094142	66094526	+	385	processed_pseudogene	interferon induced transmembrane protein 3 (1-8U) (IFITM3) pseudogene	-
ENSG00000131389	2825.13	2363.83	2789.87	11142.4	4451.14	2594.48	6127.81	1.23994	0.00528271	0.360559	SLC6A6	3	14402576	14489349	+	8254	protein_coding	solute carrier family 6 member 6 [Source:HGNC Symbol;Acc:HGNC:11052]	-
ENSG00000171928	107.967	162.508	373.01	191.457	279.195	135.237	281.221	1.05458	0.0053302	0.360559	TVP23B	17	18780995	18806714	+	5862	protein_coding	trans-golgi network vesicle protein 23 homolog B [Source:HGNC Symbol;Acc:HGNC:20399]	-
ENSG00000169760	29.638	55.1032	185.991	52.2156	112.806	42.3706	117.004	1.46144	0.00540522	0.36291	NLGN1	3	173396284	174286644	+	10148	protein_coding	neuroligin 1 [Source:HGNC Symbol;Acc:HGNC:14291]	-
ENSG00000104408	1762.4	2420.81	5658.87	2199.2	5173.1	2091.6	4343.72	1.05426	0.00541121	0.36291	EIF3E	8	108201216	108435333	-	6005	protein_coding	eukaryotic translation initiation factor 3 subunit E [Source:HGNC Symbol;Acc:HGNC:3277]	-
ENSG00000138675	385.293	236.29	844.668	590.754	433.363	310.792	622.928	1.00375	0.0055897	0.372987	FGF5	4	80266599	80336680	+	5998	protein_coding	fibroblast growth factor 5 [Source:HGNC Symbol;Acc:HGNC:3683]	-
ENSG00000258667	4.23399	4.66976	18.4964	26.6197	20.6811	4.45188	21.9324	2.29816	0.0057191	0.375763	HIF1A-AS2	14	61715558	61751097	-	533	lincRNA	HIF1A antisense RNA 2 [Source:HGNC Symbol;Acc:HGNC:43015]	-
ENSG00000242114	51.8664	71.9144	129.475	109.55	154.168	61.8904	131.064	1.08059	0.00576487	0.377237	MTFP1	22	30425530	30429053	+	1696	protein_coding	mitochondrial fission process 1 [Source:HGNC Symbol;Acc:HGNC:26945]	-
ENSG00000072571	151.365	211.073	760.407	166.885	425.843	181.219	451.045	1.31486	0.00581135	0.378745	HMMR	5	163460203	163491945	+	3936	protein_coding	hyaluronan mediated motility receptor [Source:HGNC Symbol;Acc:HGNC:5012]	-
ENSG00000163535	51.8664	58.839	195.24	69.6209	135.367	55.3527	133.409	1.26831	0.00593495	0.383706	SGO2	2	200510008	200583782	+	6022	protein_coding	shugoshin 2 [Source:HGNC Symbol;Acc:HGNC:30812]	-
ENSG00000205609	75.1534	63.5088	135.64	77.8116	342.178	69.3311	185.21	1.41954	0.00598955	0.385693	EIF3CL	16	28379579	28403879	-	3091	protein_coding	eukaryotic translation initiation factor 3 subunit C like [Source:HGNC Symbol;Acc:HGNC:26347]	-
ENSG00000186076	66.6854	51.3674	137.695	151.528	93.065	59.0264	127.429	1.11131	0.00603914	0.387344	AC012085.1	12	93640822	93641586	-	765	processed_pseudogene	phosphoglycerate mutase 1 (brain) (PGAM1) pseudogene	-
ENSG00000114209	160.892	241.894	566.195	232.411	487.886	201.393	428.831	1.08955	0.00607108	0.387834	PDCD10	3	167683298	167734939	-	3275	protein_coding	programmed cell death 10 [Source:HGNC Symbol;Acc:HGNC:8761]	-
ENSG00000156011	73.0364	119.546	169.55	177.124	245.353	96.2912	197.342	1.0332	0.00610761	0.387834	PSD3	8	18527301	19084730	-	15213	protein_coding	pleckstrin and Sec7 domain containing 3 [Source:HGNC Symbol;Acc:HGNC:19093]	-
ENSG00000156265	127.02	74.7162	379.176	232.411	115.626	100.868	242.404	1.26603	0.00611877	0.387834	MAP3K7CL	21	29077471	29175889	+	4497	protein_coding	MAP3K7 C-terminal like [Source:HGNC Symbol;Acc:HGNC:16457]	-
ENSG00000120526	169.36	237.224	646.346	223.196	459.685	203.292	443.076	1.12327	0.00646919	0.40216	NUDCD1	8	109240919	109334385	-	4439	protein_coding	NudC domain containing 1 [Source:HGNC Symbol;Acc:HGNC:24306]	-
ENSG00000164743	142.897	135.423	391.507	200.672	244.413	139.16	278.864	1.00276	0.00657553	0.407204	C8orf48	8	13566843	13568287	+	1445	protein_coding	chromosome 8 open reading frame 48 [Source:HGNC Symbol;Acc:HGNC:26345]	-
ENSG00000165169	171.477	164.376	392.534	193.505	452.164	167.926	346.068	1.04378	0.00665244	0.408965	DYNLT3	X	37836757	37847637	-	3186	protein_coding	dynein light chain Tctex-type 3 [Source:HGNC Symbol;Acc:HGNC:11694]	-
ENSG00000125434	184.179	138.225	63.7098	91.1214	82.7245	161.202	79.1852	-1.02425	0.00665458	0.408965	SLC25A35	17	8287763	8295343	-	3897	protein_coding	solute carrier family 25 member 35 [Source:HGNC Symbol;Acc:HGNC:31921]	-
ENSG00000210176	42.3399	7.47162	5.13788	5.11918	0	24.9058	3.41902	-2.87561	0.00676321	0.414067	MT-TH	MT	12138	12206	+	69	Mt_tRNA	mitochondrially encoded tRNA histidine [Source:HGNC Symbol;Acc:HGNC:7487]	-
ENSG00000151116	73.0364	129.819	171.605	192.481	259.454	101.428	207.847	1.03282	0.00699194	0.422188	UEVLD	11	18529609	18588747	-	5515	protein_coding	UEV and lactate/malate dehyrogenase domains [Source:HGNC Symbol;Acc:HGNC:30866]	-
ENSG00000128052	639.333	669.644	133.585	484.275	263.214	654.489	293.691	-1.1562	0.00707769	0.422188	KDR	4	55078259	55125595	-	6563	protein_coding	kinase insert domain receptor [Source:HGNC Symbol;Acc:HGNC:6307]	-
ENSG00000052126	38.1059	65.3767	90.4268	112.622	141.948	51.7413	114.999	1.14893	0.00710204	0.422188	PLEKHA5	12	19129752	19376400	+	12558	protein_coding	pleckstrin homology domain containing A5 [Source:HGNC Symbol;Acc:HGNC:30036]	-
ENSG00000158987	12.702	21.4809	63.7098	40.9535	42.3023	17.0914	48.9885	1.51159	0.00713093	0.422188	RAPGEF6	5	131423921	131635236	-	11125	protein_coding	Rap guanine nucleotide exchange factor 6 [Source:HGNC Symbol;Acc:HGNC:20655]	-
ENSG00000128513	65.6269	98.999	251.756	94.1929	219.972	82.3129	188.64	1.19485	0.00717238	0.423092	POT1	7	124822386	124929983	-	5897	protein_coding	protection of telomeres 1 [Source:HGNC Symbol;Acc:HGNC:17284]	-
ENSG00000232855	31.755	50.4334	105.84	61.4302	126.907	41.0942	98.0592	1.25196	0.00726859	0.424124	AF165147.1	21	28439346	28674848	-	6532	lincRNA	novel transcript	-
ENSG00000146205	15.8775	13.0753	25.6894	68.597	41.3622	14.4764	45.2162	1.64536	0.00752947	0.433092	ANO7	2	241188509	241225377	+	5695	protein_coding	anoctamin 7 [Source:HGNC Symbol;Acc:HGNC:31677]	-
ENSG00000170345	39.1644	31.7544	78.0958	129.003	54.5229	35.4594	87.2074	1.29877	0.00773128	0.441557	FOS	14	75278774	75282230	+	3238	protein_coding	Fos proto-oncogene, AP-1 transcription factor subunit [Source:HGNC Symbol;Acc:HGNC:3796]	TF_bZIP
ENSG00000214967	5.29249	33.6223	3.08273	3.07151	1.8801	19.4574	2.67811	-2.87252	0.00793098	0.447224	NPIPA7	16	16379055	16393954	+	1401	protein_coding	nuclear pore complex interacting protein family member A7 [Source:HGNC Symbol;Acc:HGNC:41982]	-
ENSG00000179144	15.8775	24.2828	3.08273	5.11918	2.82015	20.0801	3.67402	-2.45664	0.00801654	0.4499	GIMAP7	7	150514830	150521073	+	1256	protein_coding	GTPase, IMAP family member 7 [Source:HGNC Symbol;Acc:HGNC:22404]	-
ENSG00000164056	21.17	51.3674	55.4891	131.051	94.9451	36.2687	93.8284	1.36497	0.00804604	0.449994	SPRY1	4	123396795	123403760	+	3963	protein_coding	sprouty RTK signaling antagonist 1 [Source:HGNC Symbol;Acc:HGNC:11269]	-
ENSG00000078142	161.95	253.101	468.575	245.721	555.57	207.526	423.289	1.02761	0.00811837	0.450918	PIK3C3	18	41955206	42087830	+	15198	protein_coding	phosphatidylinositol 3-kinase catalytic subunit type 3 [Source:HGNC Symbol;Acc:HGNC:8974]	-
ENSG00000104343	91.0309	158.772	333.962	168.933	270.735	124.901	257.877	1.04384	0.00830253	0.456441	UBE2W	8	73780097	73878910	-	9090	protein_coding	ubiquitin conjugating enzyme E2 W [Source:HGNC Symbol;Acc:HGNC:25616]	-
ENSG00000181409	49.7494	56.9711	20.5515	18.4291	22.5612	53.3603	20.5139	-1.37882	0.00901099	0.490386	AATK	17	81117295	81166077	-	6225	protein_coding	apoptosis associated tyrosine kinase [Source:HGNC Symbol;Acc:HGNC:21]	-
ENSG00000183508	23.287	22.4149	42.1307	62.454	67.6837	22.8509	57.4228	1.33084	0.00908323	0.492659	TENT5C	1	117605934	117628372	+	5751	protein_coding	terminal nucleotidyltransferase 5C [Source:HGNC Symbol;Acc:HGNC:24712]	-
ENSG00000244588	8.46799	17.7451	49.3237	16.3814	70.5038	13.1065	45.403	1.78632	0.00919642	0.49713	RAD21L1	20	1226056	1296421	+	2730	protein_coding	RAD21 cohesin complex component like 1 [Source:HGNC Symbol;Acc:HGNC:16271]	-
ENSG00000187605	247.689	219.479	78.0958	173.028	87.4247	233.584	112.85	-1.05007	0.00929546	0.500809	TET3	2	73986404	74108176	+	12271	protein_coding	tet methylcytosine dioxygenase 3 [Source:HGNC Symbol;Acc:HGNC:28313]	-
ENSG00000154608	0	1.86791	6.16546	12.286	18.801	0.933953	12.4175	3.67687	0.00939037	0.502571	CEP170P1	4	118467590	118554100	+	4587	transcribed_unprocessed_pseudogene	centrosomal protein 170 pseudogene 1 [Source:HGNC Symbol;Acc:HGNC:28364]	-
ENSG00000184937	21.17	19.613	5.13788	5.11918	0.940051	20.3915	3.73237	-2.46239	0.00951635	0.504304	WT1	11	32387775	32435630	-	4113	protein_coding	Wilms tumor 1 [Source:HGNC Symbol;Acc:HGNC:12796]	zf-C2H2
ENSG00000104856	491.143	221.347	967.977	1057.62	354.399	356.245	793.333	1.15563	0.00959986	0.505483	RELB	19	45001430	45038198	+	3035	protein_coding	RELB proto-oncogene, NF-kB subunit [Source:HGNC Symbol;Acc:HGNC:9956]	RHD
ENSG00000198898	567.355	896.595	1875.33	706.447	1975.99	731.975	1519.25	1.05329	0.00960115	0.505483	CAPZA2	7	116811070	116922049	+	8425	protein_coding	capping actin protein of muscle Z-line subunit alpha 2 [Source:HGNC Symbol;Acc:HGNC:1490]	-
ENSG00000143228	88.9139	126.084	386.369	118.765	219.032	107.499	241.389	1.16566	0.00987136	0.511053	NUF2	1	163266576	163355764	+	3362	protein_coding	NUF2, NDC80 kinetochore complex component [Source:HGNC Symbol;Acc:HGNC:14621]	-
ENSG00000054356	0	0	4.11031	5.11918	9.40051	0	6.21	5.08856	0.00988981	0.511053	PTPRN	2	219289623	219309648	-	8261	protein_coding	protein tyrosine phosphatase, receptor type N [Source:HGNC Symbol;Acc:HGNC:9676]	-
ENSG00000074276	4.23399	9.33953	0	0	0	6.78676	0	-5.21371	0.0105298	0.529047	CDHR2	5	176542511	176595974	+	5348	protein_coding	cadherin related family member 2 [Source:HGNC Symbol;Acc:HGNC:18231]	-
ENSG00000153130	220.168	345.562	790.207	287.698	674.016	282.865	583.974	1.04517	0.0106671	0.529047	SCOC	4	140257286	140385726	+	6294	protein_coding	short coiled-coil protein [Source:HGNC Symbol;Acc:HGNC:20335]	-
ENSG00000235385	22.2285	23.3488	102.758	43.0011	39.4821	22.7886	61.747	1.43603	0.0110046	0.537361	LINC02154	X	13266048	13303452	-	1557	lincRNA	long intergenic non-protein coding RNA 2154 [Source:HGNC Symbol;Acc:HGNC:53015]	-
ENSG00000104081	287.912	229.752	69.8752	193.505	108.106	258.832	123.829	-1.06362	0.0114976	0.550503	BMF	15	40087890	40108892	-	5447	protein_coding	Bcl2 modifying factor [Source:HGNC Symbol;Acc:HGNC:24132]	-
ENSG00000163235	200.056	249.365	224.012	580.515	554.63	224.711	453.052	1.01138	0.011717	0.553749	TGFA	2	70447280	70554193	-	4963	protein_coding	transforming growth factor alpha [Source:HGNC Symbol;Acc:HGNC:11765]	-
ENSG00000121621	35.9889	42.9618	158.247	35.8343	112.806	39.4754	102.296	1.37278	0.0119322	0.556777	KIF18A	11	28020620	28108308	-	4668	protein_coding	kinesin family member 18A [Source:HGNC Symbol;Acc:HGNC:29441]	-
ENSG00000234537	10.585	14.9432	0	2.04767	1.8801	12.7641	1.30926	-3.2763	0.0121183	0.559332	AL354751.1	9	92132398	92138629	+	1863	unprocessed_pseudogene	protein tyrosine phosphatase pseudogene [Source:NCBI gene;Acc:100128076]	-
ENSG00000152422	44.4569	88.7255	238.398	55.2872	211.511	66.5912	168.399	1.33616	0.0121466	0.559332	XRCC4	5	83077498	83353787	+	2676	protein_coding	X-ray repair cross complementing 4 [Source:HGNC Symbol;Acc:HGNC:12831]	-
ENSG00000230555	84.6799	83.1218	40.0755	45.0488	31.9617	83.9008	39.0287	-1.10563	0.0122033	0.560201	AL450326.1	10	43420738	43422100	+	760	lincRNA	novel transcript	-
ENSG00000087502	314.374	477.25	978.253	371.653	1087.64	395.812	812.515	1.03728	0.0122348	0.560201	ERGIC2	12	29337352	29381189	-	5826	protein_coding	ERGIC and golgi 2 [Source:HGNC Symbol;Acc:HGNC:30208]	-
ENSG00000249031	0	0	5.13788	11.2622	1.8801	0	6.09339	5.05458	0.0125033	0.565399	SUMO2P6	5	174561776	174562063	+	288	processed_pseudogene	SUMO2 pseudogene 6 [Source:HGNC Symbol;Acc:HGNC:39016]	-
ENSG00000166262	14.819	14.9432	26.717	36.8581	63.9235	14.8811	42.4995	1.51646	0.0131082	0.575252	FAM227B	15	49326962	49620931	-	6020	protein_coding	family with sequence similarity 227 member B [Source:HGNC Symbol;Acc:HGNC:26543]	-
ENSG00000135046	1701.01	2502.99	7099.53	1745.64	4587.45	2102	4477.54	1.09087	0.0131285	0.575252	ANXA1	9	73151757	73170393	+	4561	protein_coding	annexin A1 [Source:HGNC Symbol;Acc:HGNC:533]	-
ENSG00000250697	0	2.80186	24.6618	10.2384	5.6403	1.40093	13.5135	3.21679	0.013133	0.575252	AC010343.3	5	32925639	33297910	-	979	lincRNA	novel transcript	-
ENSG00000170222	79.3874	83.1218	233.26	116.717	138.187	81.2546	162.722	1.00115	0.0132268	0.577108	ADPRM	17	10697594	10711233	+	1620	protein_coding	ADP-ribose/CDP-alcohol diphosphatase, manganese dependent [Source:HGNC Symbol;Acc:HGNC:30925]	-
ENSG00000174600	98.4404	26.1507	4.11031	36.8581	8.46046	62.2955	16.4763	-1.91918	0.0133151	0.577108	CMKLR1	12	108288044	108339341	-	5690	protein_coding	chemerin chemokine-like receptor 1 [Source:HGNC Symbol;Acc:HGNC:2121]	-
ENSG00000273270	82.5629	80.3199	34.9376	46.0726	32.9018	81.4414	37.9707	-1.10187	0.0135266	0.584199	AC090114.2	7	128524016	128531069	-	7054	lincRNA	novel transcript	-
ENSG00000240541	22.2285	34.5562	76.0407	62.454	56.403	28.3924	64.9659	1.18867	0.0138671	0.592312	TM4SF1-AS1	3	149377778	149386583	+	931	antisense	TM4SF1 antisense RNA 1 [Source:HGNC Symbol;Acc:HGNC:40587]	-
ENSG00000279306	0	0	3.08273	3.07151	11.2806	0	5.81162	4.99504	0.0141778	0.598373	AL139288.1	1	228486188	228487120	-	933	TEC	novel transcript	-
ENSG00000250397	37.0474	14.0093	8.22061	5.11918	5.6403	25.5284	6.3267	-2.00959	0.0142477	0.598373	AP006623.1	11	856880	859795	-	2061	antisense	novel transcript	-
ENSG00000226953	9.52649	2.80186	26.717	15.3575	30.0816	6.16417	24.0521	1.98449	0.0143176	0.598373	AC010890.1	2	133264968	133284762	+	810	antisense	uncharacterized LOC101928161 [Source:NCBI gene;Acc:101928161]	-
ENSG00000226784	9.52649	14.9432	47.2685	21.5006	41.3622	12.2349	36.7104	1.57962	0.0143644	0.598373	PGAM4	X	77968874	77969638	-	765	protein_coding	phosphoglycerate mutase family member 4 [Source:HGNC Symbol;Acc:HGNC:21731]	-
ENSG00000148154	385.293	445.495	1397.5	455.607	656.155	415.394	836.422	1.00947	0.0144012	0.598373	UGCG	9	111896766	111935369	+	4615	protein_coding	UDP-glucose ceramide glucosyltransferase [Source:HGNC Symbol;Acc:HGNC:12524]	-
ENSG00000266311	12.702	0.933953	0	0	0	6.81797	0	-5.21131	0.0149574	0.610495	AC007952.8	17	19164209	19174436	-	440	lincRNA	novel transcript	-
ENSG00000115009	5.29249	0	31.8549	12.286	7.52041	2.64625	17.2204	2.7403	0.0152512	0.617487	CCL20	2	227805739	227817564	+	1594	protein_coding	C-C motif chemokine ligand 20 [Source:HGNC Symbol;Acc:HGNC:10619]	-
ENSG00000170312	346.129	413.741	1297.83	282.579	895.868	379.935	825.426	1.11924	0.0154331	0.620509	CDK1	10	60778331	60794852	+	3931	protein_coding	cyclin dependent kinase 1 [Source:HGNC Symbol;Acc:HGNC:1722]	-
ENSG00000261308	96.3234	36.4242	9.24819	43.0011	12.2207	66.3738	21.49	-1.62723	0.0155271	0.621804	FIGNL2	12	51817840	51848766	-	4973	protein_coding	fidgetin like 2 [Source:HGNC Symbol;Acc:HGNC:13287]	-
ENSG00000048052	213.817	159.706	611.408	287.698	227.492	186.761	375.533	1.00797	0.015736	0.62224	HDAC9	7	18086949	19002416	+	16827	protein_coding	histone deacetylase 9 [Source:HGNC Symbol;Acc:HGNC:14065]	-
ENSG00000104427	50.8079	49.4995	128.447	67.5732	114.686	50.1537	103.569	1.04674	0.0157741	0.62224	ZC2HC1A	8	78666047	78719765	+	4181	protein_coding	zinc finger C2HC-type containing 1A [Source:HGNC Symbol;Acc:HGNC:24277]	-
ENSG00000101842	51.8664	59.773	18.4964	23.5482	28.2015	55.8197	23.4154	-1.25193	0.0158828	0.62224	VSIG1	X	108044970	108079184	+	3769	protein_coding	V-set and immunoglobulin domain containing 1 [Source:HGNC Symbol;Acc:HGNC:28675]	-
ENSG00000164414	19.053	32.6883	77.0683	38.9058	71.4439	25.8707	62.4726	1.2671	0.016059	0.62224	SLC35A1	6	87470623	87512336	+	1994	protein_coding	solute carrier family 35 member A1 [Source:HGNC Symbol;Acc:HGNC:11021]	-
ENSG00000063127	69.8609	42.9618	17.4688	32.7628	16.9209	56.4114	22.3842	-1.33343	0.0168757	0.631884	SLC6A16	19	49289638	49325225	-	3599	protein_coding	solute carrier family 6 member 16 [Source:HGNC Symbol;Acc:HGNC:13622]	-
ENSG00000186994	508.079	404.401	444.941	1675	724.779	456.24	948.239	1.05557	0.0172867	0.631884	KANK3	19	8322584	8343262	-	3594	protein_coding	KN motif and ankyrin repeat domains 3 [Source:HGNC Symbol;Acc:HGNC:24796]	-
ENSG00000139209	1.0585	0.933953	18.4964	3.07151	11.2806	0.996226	10.9495	3.46181	0.0172901	0.631884	SLC38A4	12	46764761	46832408	-	4145	protein_coding	solute carrier family 38 member 4 [Source:HGNC Symbol;Acc:HGNC:14679]	-
ENSG00000260597	10.585	20.547	4.11031	1.02384	2.82015	15.566	2.65143	-2.55621	0.0176549	0.635509	AC012531.1	12	54019910	54022589	+	2680	lincRNA	novel transcript	-
ENSG00000099974	11.6435	7.47162	29.7997	21.5006	35.7219	9.55755	29.0074	1.61001	0.0189231	0.650755	DDTL	22	23966901	23972532	+	1545	protein_coding	D-dopachrome tautomerase like [Source:HGNC Symbol;Acc:HGNC:33446]	-
ENSG00000226659	0	0	6.16546	2.04767	7.52041	0	5.24451	4.84414	0.0190811	0.653407	AC021028.1	10	80529597	80535942	-	598	antisense	uncharacterized LOC101929574 [Source:NCBI gene;Acc:101929574]	-
ENSG00000084453	66.6854	133.555	241.481	106.479	276.375	100.12	208.111	1.05367	0.0198112	0.668495	SLCO1A2	12	21264600	21419594	-	11520	protein_coding	solute carrier organic anion transporter family member 1A2 [Source:HGNC Symbol;Acc:HGNC:10956]	-
ENSG00000162769	81.5044	64.4427	43.1582	31.7389	27.2615	72.9736	34.0529	-1.10024	0.0199103	0.670437	FLVCR1	1	212858255	212899363	+	6442	protein_coding	feline leukemia virus subgroup C cellular receptor 1 [Source:HGNC Symbol;Acc:HGNC:24682]	-
ENSG00000267382	0	0	3.08273	3.07151	9.40051	0	5.18492	4.82988	0.0200112	0.672435	AC010928.1	18	60611773	60654623	+	1692	transcribed_unprocessed_pseudogene	glutamate decarboxylase 1-like pseudogene	-
ENSG00000168152	9.52649	10.2735	38.0203	15.3575	38.5421	9.89998	30.64	1.63016	0.0201045	0.672773	THAP9	4	82900684	82919969	+	4332	protein_coding	THAP domain containing 9 [Source:HGNC Symbol;Acc:HGNC:23192]	THAP
ENSG00000230943	0	0	6.16546	4.09535	4.70025	0	4.98702	4.76873	0.0206718	0.677987	LINC02541	6	113616927	113650090	-	2145	lincRNA	long intergenic non-protein coding RNA 2541 [Source:HGNC Symbol;Acc:HGNC:53574]	-
ENSG00000115602	9.52649	10.2735	77.0683	9.21453	22.5612	9.89998	36.2813	1.87146	0.0208056	0.677987	IL1RL1	2	102311502	102352037	+	5746	protein_coding	interleukin 1 receptor like 1 [Source:HGNC Symbol;Acc:HGNC:5998]	-
ENSG00000179008	7.40949	5.60372	34.9376	9.21453	28.2015	6.5066	24.1179	1.89534	0.0209884	0.681197	C14orf39	14	60396469	60515543	-	3464	protein_coding	chromosome 14 open reading frame 39 [Source:HGNC Symbol;Acc:HGNC:19849]	-
ENSG00000118473	15.8775	22.4149	57.5443	47.0965	34.7819	19.1462	46.4742	1.27368	0.0211055	0.682258	SGIP1	1	66533383	66748299	+	10477	protein_coding	SH3 domain GRB2 like endophilin interacting protein 1 [Source:HGNC Symbol;Acc:HGNC:25412]	-
ENSG00000152495	48.6909	40.16	78.0958	70.6447	121.267	44.4254	90.0024	1.02171	0.0212735	0.686315	CAMK4	5	111223653	111494886	+	13910	protein_coding	calcium/calmodulin dependent protein kinase IV [Source:HGNC Symbol;Acc:HGNC:1464]	-
ENSG00000204778	1.0585	0	7.19304	5.11918	14.1008	0.529249	8.80433	4.13792	0.0215929	0.693847	CBWD4P	9	65287914	65323015	-	655	unprocessed_pseudogene	COBW domain containing 4 pseudogene [Source:HGNC Symbol;Acc:HGNC:18520]	-
ENSG00000187699	0	0	3.08273	5.11918	6.58036	0	4.92742	4.75384	0.0219867	0.702223	C2orf88	2	189879609	190203484	+	5997	protein_coding	chromosome 2 open reading frame 88 [Source:HGNC Symbol;Acc:HGNC:28191]	-
ENSG00000272476	58.2174	44.8297	24.6618	24.5721	16.9209	51.5236	22.0516	-1.22531	0.0222467	0.706431	AL024507.2	6	107957413	107959986	+	2574	antisense	novel transcript, antisense to SEC63	-
ENSG00000209082	87.8554	13.0753	18.4964	20.4767	2.82015	50.4654	13.9311	-1.85906	0.0224761	0.709533	MT-TL1	MT	3230	3304	+	75	Mt_tRNA	mitochondrially encoded tRNA leucine 1 (UUA/G) [Source:HGNC Symbol;Acc:HGNC:7490]	-
ENSG00000260352	4.23399	10.2735	0	0	0.940051	7.25374	0.31335	-4.3487	0.022831	0.715491	AC092287.1	16	18926863	18937043	+	463	antisense	novel transcript, antisense to SMG1	-
ENSG00000180332	0	3.73581	33.91	2.04767	9.40051	1.86791	15.1194	2.97585	0.0230732	0.715499	KCTD4	13	45192853	45194717	-	1865	protein_coding	potassium channel tetramerization domain containing 4 [Source:HGNC Symbol;Acc:HGNC:23227]	-
ENSG00000145198	1.0585	0	6.16546	15.3575	4.70025	0.529249	8.74109	4.1209	0.0231077	0.715499	VWA5B2	3	184230429	184242329	+	5730	protein_coding	von Willebrand factor A domain containing 5B2 [Source:HGNC Symbol;Acc:HGNC:25144]	-
ENSG00000210112	8.46799	2.80186	0	0	0	5.63492	0	-4.93838	0.0234852	1	MT-TM	MT	4402	4469	+	68	Mt_tRNA	mitochondrially encoded tRNA methionine [Source:HGNC Symbol;Acc:HGNC:7492]	-
ENSG00000170949	10.585	14.9432	32.8825	45.0488	25.3814	12.7641	34.4375	1.42555	0.0238324	0.719612	ZNF160	19	53066606	53103436	-	8511	protein_coding	zinc finger protein 160 [Source:HGNC Symbol;Acc:HGNC:12948]	zf-C2H2
ENSG00000104412	69.8609	110.206	263.06	89.0738	198.351	90.0337	183.495	1.02548	0.0239975	0.719612	EMC2	8	108443601	108486918	+	3781	protein_coding	ER membrane protein complex subunit 2 [Source:HGNC Symbol;Acc:HGNC:28963]	-
ENSG00000276116	30.6965	50.4334	19.524	10.2384	16.9209	40.5649	15.5611	-1.38411	0.0249534	0.730655	FUT8-AS1	14	65411170	65412690	-	1521	antisense	FUT8 antisense RNA 1 [Source:HGNC Symbol;Acc:HGNC:44294]	-
ENSG00000285894	28.5795	28.9525	118.171	23.5482	75.2041	28.766	72.3079	1.32973	0.0252103	0.735514	AL136372.2	1	188013642	188144763	+	1401	lincRNA	novel transcript	-
ENSG00000213888	74.0949	90.5934	36.9928	25.5959	55.463	82.3441	39.3506	-1.06311	0.0258819	0.743378	LINC01521	22	31346777	31348719	+	1943	lincRNA	long intergenic non-protein coding RNA 1521 [Source:HGNC Symbol;Acc:HGNC:26029]	-
ENSG00000231890	2.117	1.86791	14.3861	7.16685	14.1008	1.99245	11.8846	2.58062	0.0258938	0.743378	DARS-AS1	2	135985176	136022593	+	6566	antisense	DARS antisense RNA 1 [Source:HGNC Symbol;Acc:HGNC:40170]	-
ENSG00000102271	15.8775	64.4427	138.723	47.0965	109.046	40.1601	98.2884	1.28468	0.0260911	0.743815	KLHL4	X	87517749	87670050	+	5818	protein_coding	kelch like family member 4 [Source:HGNC Symbol;Acc:HGNC:6355]	-
ENSG00000100749	119.61	139.159	445.968	111.598	241.593	129.385	266.387	1.04129	0.0262683	0.746175	VRK1	14	96797304	96931722	+	2744	protein_coding	vaccinia related kinase 1 [Source:HGNC Symbol;Acc:HGNC:12718]	-
ENSG00000232527	7.40949	8.40557	22.6067	56.311	7.52041	7.90753	28.8127	1.86086	0.0264216	0.74682	AC245595.1	1	144227030	144250288	-	839	lincRNA	uncharacterized LOC107985200 [Source:NCBI gene;Acc:107985200]	-
ENSG00000236751	1.0585	1.86791	14.3861	4.09535	14.1008	1.4632	10.8607	2.87973	0.0266171	0.749499	LINC01186	X	46325924	46327645	-	626	lincRNA	long intergenic non-protein coding RNA 1186 [Source:HGNC Symbol;Acc:HGNC:49573]	-
ENSG00000151881	38.1059	72.8483	153.109	62.454	131.607	55.4771	115.723	1.05732	0.0269455	0.7548	TMEM267	5	43444252	43483893	-	3158	protein_coding	transmembrane protein 267 [Source:HGNC Symbol;Acc:HGNC:26139]	-
ENSG00000264365	3.1755	7.47162	0	0	0	5.32356	0	-4.86361	0.0279293	1	AC023983.1	18	24364787	24367984	+	567	antisense	novel transcript, antisense to OSBPL1A	-
ENSG00000089692	21.17	42.9618	3.08273	8.19069	17.861	32.0659	9.71146	-1.71709	0.0279863	0.76425	LAG3	12	6772512	6778455	+	3056	protein_coding	lymphocyte activating 3 [Source:HGNC Symbol;Acc:HGNC:6476]	-
ENSG00000283537	12.702	8.40557	30.8273	39.9296	18.801	10.5538	29.8526	1.50385	0.0281092	0.76425	AC073264.3	7	143620943	143645675	+	2579	transcribed_unprocessed_pseudogene	novel TRPM8 channel-associated factor pseudogene	-
ENSG00000229944	39.1644	50.4334	168.523	48.1203	80.8444	44.7989	99.1624	1.14418	0.0282652	0.76425	EIF4EP2	17	49424269	49424922	-	654	processed_pseudogene	eukaryotic translation initiation factor 4E pseudogene 2 [Source:HGNC Symbol;Acc:HGNC:32428]	-
ENSG00000146094	15.8775	12.1414	23.6343	37.8819	46.0625	14.0094	35.8596	1.36126	0.0283537	0.76425	DOK3	5	177501907	177511274	-	4823	protein_coding	docking protein 3 [Source:HGNC Symbol;Acc:HGNC:24583]	-
ENSG00000121350	124.903	246.563	563.112	148.456	435.244	185.733	382.271	1.04025	0.0284464	0.76425	PYROXD1	12	21437615	21471252	+	5725	protein_coding	pyridine nucleotide-disulphide oxidoreductase domain 1 [Source:HGNC Symbol;Acc:HGNC:26162]	-
ENSG00000198934	148.19	116.744	30.8273	100.336	62.0434	132.467	64.4022	-1.03988	0.0284937	0.76425	MAGEE1	X	76427724	76431353	+	3630	protein_coding	MAGE family member E1 [Source:HGNC Symbol;Acc:HGNC:24934]	-
ENSG00000163827	7.40949	5.60372	34.9376	10.2384	22.5612	6.5066	22.5791	1.79931	0.0285619	0.764315	LRRC2	3	46515423	46580099	-	5622	protein_coding	leucine rich repeat containing 2 [Source:HGNC Symbol;Acc:HGNC:14676]	-
ENSG00000240602	124.903	151.3	543.588	102.384	248.173	138.102	298.048	1.10921	0.0290165	0.766398	AADACP1	3	151770428	151784894	+	2012	transcribed_unprocessed_pseudogene	arylacetamide deacetylase pseudogene 1 [Source:HGNC Symbol;Acc:HGNC:50305]	-
ENSG00000174640	110.084	45.7637	10.2758	51.1918	31.0217	77.9238	30.8298	-1.33525	0.0292851	0.769441	SLCO2A1	3	133928145	134052184	-	9834	protein_coding	solute carrier organic anion transporter family member 2A1 [Source:HGNC Symbol;Acc:HGNC:10955]	-
ENSG00000237595	8.46799	32.6883	42.1307	39.9296	74.264	20.5782	52.1081	1.33096	0.0300139	0.778675	AL161937.2	20	50162765	50166102	-	1064	lincRNA	novel transcript	-
ENSG00000274276	5.29249	0.933953	1.02758	77.8116	71.4439	3.11322	50.0943	4.01807	0.0301547	0.779824	CBSL	21	6444869	6468040	-	4004	protein_coding	cystathionine-beta-synthase like [Source:HGNC Symbol;Acc:HGNC:51829]	-
ENSG00000119714	12.702	2.80186	34.9376	30.7151	12.2207	7.75192	25.9578	1.75894	0.0307621	0.780157	GPR68	14	91232532	91253925	-	3278	protein_coding	G protein-coupled receptor 68 [Source:HGNC Symbol;Acc:HGNC:4519]	-
ENSG00000229124	11.6435	50.4334	84.2613	41.9773	99.6454	31.0385	75.2947	1.27076	0.0310015	0.780157	VIM-AS1	10	17214239	17229985	-	1992	antisense	VIM antisense RNA 1 [Source:HGNC Symbol;Acc:HGNC:44879]	-
ENSG00000250855	0	0.933953	7.19304	12.286	3.7602	0.466976	7.74643	3.97012	0.0316761	0.780157	AC139718.2	4	111802801	111839886	+	481	lincRNA	novel transcript	-
ENSG00000163328	6.35099	5.60372	11.3033	19.4529	31.0217	5.97735	20.5926	1.78978	0.0316832	0.780157	GPR155	2	174431571	174487094	-	7769	protein_coding	G protein-coupled receptor 155 [Source:HGNC Symbol;Acc:HGNC:22951]	-
ENSG00000095752	10.585	6.53767	41.1031	26.6197	12.2207	8.56133	26.6478	1.64191	0.0316838	0.780157	IL11	19	55364389	55370463	-	2671	protein_coding	interleukin 11 [Source:HGNC Symbol;Acc:HGNC:5966]	-
ENSG00000106789	5.29249	7.47162	16.4412	28.6674	17.861	6.38206	20.9899	1.71087	0.0318081	0.780157	CORO2A	9	98120975	98192640	-	5717	protein_coding	coronin 2A [Source:HGNC Symbol;Acc:HGNC:2255]	-
ENSG00000121716	66.6854	57.9051	27.7446	40.9535	16.9209	62.2952	28.5396	-1.12887	0.0318381	0.780157	PILRB	7	100352176	100367733	+	5764	protein_coding	paired immunoglobin-like type 2 receptor beta [Source:HGNC Symbol;Acc:HGNC:18297]	-
ENSG00000143320	11.6435	34.5562	41.1031	46.0726	77.0842	23.0999	54.7533	1.23741	0.0329261	0.791114	CRABP2	1	156699606	156705816	-	1100	protein_coding	cellular retinoic acid binding protein 2 [Source:HGNC Symbol;Acc:HGNC:2339]	-
ENSG00000233435	0	0	3.08273	5.11918	4.70025	0	4.30072	4.55616	0.0333701	0.797872	AGGF1P2	10	133640789	133642894	+	2106	processed_pseudogene	angiogenic factor with G-patch and FHA domains 1 pseudogene 2 [Source:HGNC Symbol;Acc:HGNC:38052]	-
ENSG00000271780	41.2814	46.6976	25.6894	6.14302	19.7411	43.9895	17.1912	-1.3549	0.0346033	0.816486	AL118558.3	14	101948347	101949425	+	1079	lincRNA	novel transcript	-
ENSG00000215068	58.2174	43.8958	21.5791	27.6436	21.6212	51.0566	23.6146	-1.11158	0.0347826	0.81841	AC025171.2	5	43041575	43045390	+	2773	antisense	uncharacterized LOC153684 [Source:NCBI gene;Acc:153684]	-
ENSG00000123364	50.8079	34.5562	15.4137	24.5721	14.1008	42.6821	18.0288	-1.24336	0.0350601	0.81841	HOXC13	12	53938765	53946544	+	2423	protein_coding	homeobox C13 [Source:HGNC Symbol;Acc:HGNC:5125]	Homeobox
ENSG00000214198	1.0585	0.933953	5.13788	9.21453	11.2806	0.996226	8.54434	3.10614	0.0351432	0.81841	TTC41P	12	103843749	103930211	-	6495	transcribed_unitary_pseudogene	tetratricopeptide repeat domain 41, pseudogene [Source:HGNC Symbol;Acc:HGNC:49210]	-
ENSG00000123096	0	0	1.02758	3.07151	9.40051	0	4.49986	4.62667	0.0353468	0.819462	SSPN	12	26121991	26299290	+	6821	protein_coding	sarcospan [Source:HGNC Symbol;Acc:HGNC:11322]	-
ENSG00000276651	4.23399	5.60372	0	0	0	4.91885	0	-4.74745	0.0356257	1	AC007950.2	15	63500737	63503083	-	2347	lincRNA	novel transcript	-
ENSG00000221845	4.23399	5.60372	0	0	0	4.91885	0	-4.74745	0.0356257	1	C7orf65	7	47655244	47661648	+	2911	lincRNA	chromosome 7 open reading frame 65 [Source:HGNC Symbol;Acc:HGNC:34432]	-
ENSG00000152404	22.2285	48.5655	103.785	35.8343	96.8252	35.397	78.8149	1.15028	0.0359756	0.822451	CWF19L2	11	107326345	107457844	-	3581	protein_coding	CWF19 like cell cycle control factor 2 [Source:HGNC Symbol;Acc:HGNC:26508]	-
ENSG00000217801	23.287	27.0846	53.434	39.9296	65.8036	25.1858	53.0557	1.07453	0.0360451	0.822772	AL390719.1	1	1059734	1069355	+	2171	transcribed_unprocessed_pseudogene	uncharacterized LOC100288175 [Source:NCBI gene;Acc:100288175]	-
ENSG00000232907	9.52649	0.933953	0	0	0	5.23022	0	-4.82881	0.0364294	1	DLGAP4-AS1	20	36507702	36573391	-	2437	antisense	DLGAP4 antisense RNA 1 [Source:HGNC Symbol;Acc:HGNC:51223]	-
ENSG00000273188	9.52649	0.933953	0	0	0	5.23022	0	-4.82881	0.0364294	1	AL022328.3	22	50191724	50192402	-	679	antisense	novel transcript, antisense to TRABD	-
ENSG00000260884	11.6435	6.53767	1.02758	2.04767	0	9.09058	1.02508	-3.16786	0.0364963	0.824172	AC009120.3	16	74313337	74315634	+	513	lincRNA	novel transcript	-
ENSG00000163293	8.46799	7.47162	36.9928	8.19069	31.0217	7.9698	25.4017	1.67505	0.036814	0.824172	NIPAL1	4	47914142	48040173	+	5983	protein_coding	NIPA like domain containing 1 [Source:HGNC Symbol;Acc:HGNC:27194]	-
ENSG00000226510	1.0585	5.60372	7.19304	16.3814	21.6212	3.33111	15.0652	2.15436	0.0370878	0.824702	UPK1A-AS1	19	35667948	35673291	-	795	antisense	UPK1A antisense RNA 1 [Source:HGNC Symbol;Acc:HGNC:40603]	-
ENSG00000197358	1.0585	1.86791	14.3861	4.09535	11.2806	1.4632	9.92068	2.74846	0.0372861	0.824702	BNIP3P1	14	28264390	28265974	+	1585	transcribed_processed_pseudogene	BCL2 interacting protein 3 pseudogene 1 [Source:HGNC Symbol;Acc:HGNC:19922]	-
ENSG00000185561	24.3455	55.1032	9.24819	23.5482	13.1607	39.7243	15.319	-1.37955	0.0374162	0.824702	TLCD2	17	1702790	1710438	-	5971	protein_coding	TLC domain containing 2 [Source:HGNC Symbol;Acc:HGNC:33522]	-
ENSG00000266401	10.585	6.53767	42.1307	12.286	22.5612	8.56133	25.6593	1.58942	0.039972	0.850089	AP002478.1	18	3653410	3656282	+	1455	antisense	novel transcript, antisense to DLGAP1	-
ENSG00000176826	2.117	4.66976	15.4137	12.286	14.1008	3.39338	13.9335	2.02272	0.0404418	0.853778	FKBP9P1	7	55681074	55713252	-	3458	transcribed_unprocessed_pseudogene	FK506 binding protein 9 pseudogene 1 [Source:HGNC Symbol;Acc:HGNC:23568]	-
ENSG00000134548	1.0585	1.86791	16.4412	5.11918	7.52041	1.4632	9.69361	2.71284	0.0407968	0.854144	SPX	12	21526307	21541249	+	7231	protein_coding	spexin hormone [Source:HGNC Symbol;Acc:HGNC:28139]	-
ENSG00000236548	0	0	4.11031	5.11918	2.82015	0	4.01655	4.45513	0.0411653	0.855641	RNF217-AS1	6	124909093	124963039	-	4507	antisense	RNF217 antisense RNA 1 (head to head) [Source:HGNC Symbol;Acc:HGNC:50866]	-
ENSG00000237118	12.702	15.8772	2.05515	5.11918	2.82015	14.2896	3.3315	-2.10429	0.0415301	0.856188	CYP2F2P	19	40818414	40826772	-	1547	transcribed_processed_pseudogene	cytochrome P450 family 2 subfamily F member 2, pseudogene [Source:HGNC Symbol;Acc:HGNC:18851]	-
ENSG00000142731	31.755	45.7637	117.144	38.9058	85.5446	38.7593	80.5314	1.05254	0.0421033	0.858152	PLK4	4	127880861	127899195	+	4482	protein_coding	polo like kinase 4 [Source:HGNC Symbol;Acc:HGNC:11397]	-
ENSG00000170290	0	0	4.11031	3.07151	4.70025	0	3.96069	4.43781	0.0424181	0.859153	SLN	11	107707378	107719693	-	906	protein_coding	sarcolipin [Source:HGNC Symbol;Acc:HGNC:11089]	-
ENSG00000109107	4.23399	0	4.11031	12.286	19.7411	2.117	12.0458	2.55292	0.0426727	0.860736	ALDOC	17	28573115	28577264	-	2928	protein_coding	aldolase, fructose-bisphosphate C [Source:HGNC Symbol;Acc:HGNC:418]	-
ENSG00000242294	17.9945	20.547	7.19304	7.16685	2.82015	19.2707	5.72668	-1.75872	0.0430948	0.860736	STAG3L5P	7	100336079	100351900	+	2804	transcribed_unprocessed_pseudogene	stromal antigen 3-like 5 pseudogene [Source:HGNC Symbol;Acc:HGNC:48896]	-
ENSG00000154188	14.819	40.16	56.5167	45.0488	76.1441	27.4895	59.2365	1.10049	0.0435376	0.866624	ANGPT1	8	107249482	107498055	-	7128	protein_coding	angiopoietin 1 [Source:HGNC Symbol;Acc:HGNC:484]	-
ENSG00000125895	15.8775	8.40557	25.6894	38.9058	26.3214	12.1415	30.3055	1.32737	0.0440913	0.872402	TMEM74B	20	1180561	1185415	-	2210	protein_coding	transmembrane protein 74B [Source:HGNC Symbol;Acc:HGNC:15893]	-
ENSG00000120738	9.52649	9.33953	23.6343	63.4778	5.6403	9.43301	30.9175	1.71	0.0440978	0.872402	EGR1	5	138465490	138469315	+	3138	protein_coding	early growth response 1 [Source:HGNC Symbol;Acc:HGNC:3238]	zf-C2H2
ENSG00000182870	11.6435	9.33953	0	4.09535	0	10.4915	1.36512	-2.95893	0.0449874	0.877333	GALNT9	12	132196372	132329349	-	6969	protein_coding	polypeptide N-acetylgalactosaminyltransferase 9 [Source:HGNC Symbol;Acc:HGNC:4131]	-
ENSG00000145723	13.7605	39.226	61.6546	31.7389	87.4247	26.4932	60.2728	1.17973	0.0452107	0.877333	GIN1	5	103086000	103120151	-	4182	protein_coding	gypsy retrotransposon integrase 1 [Source:HGNC Symbol;Acc:HGNC:25959]	-
ENSG00000026036	43.3984	26.1507	19.524	14.3337	7.52041	34.7746	13.7927	-1.33639	0.0452868	0.877333	RTEL1-TNFRSF6B	20	63659300	63698684	+	9093	protein_coding	RTEL1-TNFRSF6B readthrough (NMD candidate) [Source:HGNC Symbol;Acc:HGNC:44095]	-
ENSG00000181450	21.17	25.2167	70.9028	24.5721	58.2832	23.1933	51.2527	1.14276	0.046648	0.882658	ZNF678	1	227563543	227677443	+	8915	protein_coding	zinc finger protein 678 [Source:HGNC Symbol;Acc:HGNC:28652]	zf-C2H2
ENSG00000136122	23.287	28.0186	93.5095	20.4767	62.9834	25.6528	58.9899	1.20003	0.0474391	0.88438	BORA	13	72727749	72756198	+	3189	protein_coding	bora, aurora kinase A activator [Source:HGNC Symbol;Acc:HGNC:24724]	-
ENSG00000257732	29.638	25.2167	100.703	37.8819	39.4821	27.4273	59.3555	1.1137	0.0482615	0.893529	AC089983.1	12	104262314	104280722	-	701	antisense	novel transcript, antisense to TXNRD1	-
ENSG00000197299	44.4569	42.0279	132.557	38.9058	91.1849	43.2424	87.5494	1.01808	0.0483824	0.893734	BLM	15	90717327	90816165	+	6674	protein_coding	Bloom syndrome RecQ like helicase [Source:HGNC Symbol;Acc:HGNC:1058]	-
ENSG00000198829	2.117	1.86791	16.4412	9.21453	5.6403	1.99245	10.432	2.38807	0.0485491	0.893734	SUCNR1	3	151873643	151884619	+	4181	protein_coding	succinate receptor 1 [Source:HGNC Symbol;Acc:HGNC:4542]	-
ENSG00000269964	2.117	3.73581	22.6067	12.286	4.70025	2.9264	13.1977	2.15865	0.0487656	0.896118	MEI4	6	77650274	77927028	+	5290	protein_coding	meiotic double-stranded break formation protein 4 [Source:HGNC Symbol;Acc:HGNC:43638]	-
ENSG00000279789	10.585	14.0093	1.02758	3.07151	3.7602	12.2971	2.61976	-2.22468	0.0493963	0.898262	AC120114.3	16	29913144	29915337	-	2194	TEC	novel transcript, sense intronic to KCTD13	-
ENSG00000279476	0	0	1.02758	9.21453	1.8801	0	4.04073	4.46295	0.0496092	0.898262	AC092139.3	16	81517824	81520617	+	2794	TEC	novel transcript	-
ENSG00000228451	23.287	16.8111	25.6894	52.2156	53.5829	20.0491	43.8293	1.1332	0.0496286	0.898262	SDAD1P1	8	26375913	26382953	-	3987	transcribed_processed_pseudogene	SDA1 domain containing 1 pseudogene 1 [Source:HGNC Symbol;Acc:HGNC:31403]	-
ENSG00000079841	16.936	14.0093	48.2961	20.4767	39.4821	15.4726	36.085	1.22441	0.049979	0.898415	RIMS1	6	71886703	72403143	+	12788	protein_coding	regulating synaptic membrane exocytosis 1 [Source:HGNC Symbol;Acc:HGNC:17282]	-

## Sheet: B
The list of 25 HIF-1 target genes upregulated in hypoxia
gene_id	Nor_1	Nor_2	Hy_1	Hy_2	Hy_3	Normoxia	Hypoxia	log2FoldChange	pvalue	padj	gene_name	gene_chr	gene_start	gene_end	gene_strand	gene_length	gene_biotype	gene_description	tf_family
ENSG00000176171	519.723	565.041	6886.82	5805.15	7173.53	542.382	6621.83	3.6097	4.04093e-41	6.53136e-37	BNIP3	10	131966455	131982013	-	5325	protein_coding	BCL2 interacting protein 3 [Source:HGNC Symbol;Acc:HGNC:1084]	-
ENSG00000117394	1497.78	988.122	6874.49	14308.1	7181.05	1242.95	9454.55	2.92742	8.87441e-16	1.43437e-12	SLC2A1	1	42925375	42959176	-	4724	protein_coding	solute carrier family 2 member 1 [Source:HGNC Symbol;Acc:HGNC:11005]	-
ENSG00000122884	417.048	592.126	2422	2173.6	2746.83	504.587	2447.48	2.27754	5.19315e-15	6.99474e-12	P4HA1	10	73007217	73096974	-	3093	protein_coding	prolyl 4-hydroxylase subunit alpha 1 [Source:HGNC Symbol;Acc:HGNC:8546]	-
ENSG00000104765	421.282	579.051	1812.65	2543.21	2501.48	500.167	2285.78	2.1917	3.2292e-13	3.72811e-10	BNIP3L	8	26382898	26505636	+	4307	protein_coding	BCL2 interacting protein 3 like [Source:HGNC Symbol;Acc:HGNC:1085]	-
ENSG00000115548	364.123	457.637	1605.08	1466.13	2113.23	410.88	1728.15	2.07206	3.67359e-12	3.29868e-09	KDM3A	2	86440647	86492716	+	13423	protein_coding	lysine demethylase 3A [Source:HGNC Symbol;Acc:HGNC:20815]	-
ENSG00000134333	11761	13935.5	44379	39400.3	46474.2	12848.2	43417.8	1.7567	2.36411e-11	2.01111e-08	LDHA	11	18394388	18408425	+	6210	protein_coding	lactate dehydrogenase A [Source:HGNC Symbol;Acc:HGNC:6535]	-
ENSG00000102144	10666.5	10164.2	33676.8	34587.2	30045	10415.3	32769.7	1.65365	1.17319e-10	9.48111e-08	PGK1	X	77910739	78129296	+	5512	protein_coding	phosphoglycerate kinase 1 [Source:HGNC Symbol;Acc:HGNC:8896]	-
ENSG00000148926	793.874	832.152	2185.66	5288.11	3559.97	813.013	3677.91	2.1775	8.97634e-10	6.59476e-07	ADM	11	10304680	10307397	+	2718	protein_coding	adrenomedullin [Source:HGNC Symbol;Acc:HGNC:259]	-
ENSG00000186352	83.6214	73.7823	232.232	321.485	392.941	78.7018	315.553	2.00482	1.98038e-08	1.25019e-05	ANKRD37	4	185396021	185400628	+	2580	protein_coding	ankyrin repeat domain 37 [Source:HGNC Symbol;Acc:HGNC:29593]	-
ENSG00000159399	212.758	193.328	582.636	1188.67	670.256	203.043	813.855	2.00315	2.01107e-08	1.25019e-05	HK2	2	74833981	74893359	+	6064	protein_coding	hexokinase 2 [Source:HGNC Symbol;Acc:HGNC:4923]	-
ENSG00000104419	1367.58	1101.13	3534.86	6436.86	3186.77	1234.36	4386.17	1.82928	1.04328e-07	5.81469e-05	NDRG1	8	133237171	133302022	-	9823	protein_coding	N-myc downstream regulated 1 [Source:HGNC Symbol;Acc:HGNC:7679]	-
ENSG00000111669	24007.8	22972.4	65372.4	57586.7	57061.1	23490.1	60006.7	1.35307	1.32986e-07	7.16485e-05	TPI1	12	6867119	6870948	+	2700	protein_coding	triosephosphate isomerase 1 [Source:HGNC Symbol;Acc:HGNC:12009]	-
ENSG00000152256	33.8719	30.8204	203.46	110.574	139.128	32.3462	151.054	2.22425	2.0839e-07	0.000108652	PDK1	2	172555373	172608669	+	14883	protein_coding	pyruvate dehydrogenase kinase 1 [Source:HGNC Symbol;Acc:HGNC:8809]	-
ENSG00000146674	107.967	87.7915	390.479	335.818	191.77	97.8792	306.023	1.64502	1.5075e-05	0.00440835	IGFBP3	7	45912245	45921874	-	4571	protein_coding	insulin like growth factor binding protein 3 [Source:HGNC Symbol;Acc:HGNC:5472]	-
ENSG00000149925	278.385	181.187	549.754	844.665	492.587	229.786	629.002	1.45374	3.10179e-05	0.00808616	ALDOA	16	30064164	30070457	+	3916	protein_coding	aldolase, fructose-bisphosphate A [Source:HGNC Symbol;Acc:HGNC:414]	-
ENSG00000119950	157.716	152.234	268.198	497.584	548.05	154.975	437.944	1.49917	3.75394e-05	0.00931593	MXI1	10	110207605	110287365	+	4607	protein_coding	MAX interactor 1, dimerization protein [Source:HGNC Symbol;Acc:HGNC:7534]	bHLH
ENSG00000112715	218.051	131.687	415.141	626.588	374.14	174.869	471.956	1.43381	6.63979e-05	0.0149054	VEGFA	6	43770184	43786487	+	14431	protein_coding	vascular endothelial growth factor A [Source:HGNC Symbol;Acc:HGNC:12680]	-
ENSG00000168209	1487.19	926.481	2059.26	4762.89	3120.97	1206.84	3314.37	1.45772	7.48507e-05	0.0165728	DDIT4	10	72273920	72276036	+	2058	protein_coding	DNA damage inducible transcript 4 [Source:HGNC Symbol;Acc:HGNC:24944]	-
ENSG00000113083	421.282	387.59	787.124	1103.7	784.002	404.436	891.607	1.14057	0.000137547	0.0279715	LOX	5	122063195	122078360	-	5547	protein_coding	lysyl oxidase [Source:HGNC Symbol;Acc:HGNC:6664]	-
ENSG00000107159	2.117	0	10.2758	38.9058	22.5612	1.0585	23.9143	4.56642	0.000362319	0.0548306	CA9	9	35673856	35681159	+	1670	protein_coding	carbonic anhydrase 9 [Source:HGNC Symbol;Acc:HGNC:1383]	-
ENSG00000105220	6824.14	5518.73	10949.9	17553.7	10902.7	6171.43	13135.4	1.0898	0.000416018	0.0600366	GPI	19	34359480	34402413	+	10680	protein_coding	glucose-6-phosphate isomerase [Source:HGNC Symbol;Acc:HGNC:4458]	-
ENSG00000135766	380.001	471.646	754.241	1178.44	768.962	425.824	900.546	1.08005	0.000677625	0.0849028	EGLN1	1	231363751	231425044	-	7265	protein_coding	egl-9 family hypoxia inducible factor 1 [Source:HGNC Symbol;Acc:HGNC:1232]	-
ENSG00000107077	82.5629	106.471	167.495	215.006	215.272	94.5167	199.257	1.07461	0.00219259	0.202508	KDM4C	9	6720863	7175648	+	10323	protein_coding	lysine demethylase 4C [Source:HGNC Symbol;Acc:HGNC:17071]	-
ENSG00000127663	1314.66	1006.8	1604.05	4317.52	1957.19	1160.73	2626.25	1.17805	0.00276302	0.242711	KDM4B	19	4969113	5153595	+	14716	protein_coding	lysine demethylase 4B [Source:HGNC Symbol;Acc:HGNC:29136]	-
ENSG00000163235	200.056	249.365	224.012	580.515	554.63	224.711	453.052	1.01138	0.011717	0.553749	TGFA	2	70447280	70554193	-	4963	protein_coding	transforming growth factor alpha [Source:HGNC Symbol;Acc:HGNC:11765]	-

## Sheet: C
The list of previously validated HIF-1 target genes
Symbol	Synonyms	Description	Reference
ABCB1	PGY1, ABC20, MDR1, GP170, CLCS, PGP, CD243, MGC163296	ATP-binding cassette, sub-family B (MDR/TAP), member 1	PubMed ID: 12067980
ABCG2	BCRP1, ABC15, MRX, MGC102821, EST157481, MXR, CD338, BCRP, ABCP, CDW338, MXR1, BMDP	ATP-binding cassette, sub-family G (WHITE), member 2	PubMed ID: 15044468
ADM	AM, PAMP	adrenomedullin	PubMed ID: 13130303
ADRA1B	ADRA1, ALPHA1BAR	adrenergic, alpha-1B-, receptor	PubMed ID: 13130303
AK3	AKL3L1, FIX, AK3L1, AKL3L, AK6	adenylate kinase 3	PubMed ID: 13130303
ALDOA	MGC17767, MGC17716, ALDA, MGC10942	aldolase A, fructose-bisphosphate	PubMed ID: 8955077
ANGPT2	ANG2， AGPT2	angiopoietin 2	PubMed ID: 21375491
ANKRD37	Lrp2bp	ankyrin repeat domain 37	PubMed ID: 19491311
BHLHB2	SHARP2, STRA14, STRA13, DEC1	basic helix-loop-helix domain containing, class B, 2	PubMed ID: 12354771
BHLHB3	SHARP1, DEC2	basic helix-loop-helix domain containing, class B, 3	PubMed ID: 12354771
BNIP3	NIP3	BCL2/adenovirus E1B 19kDa interacting protein 3	PubMed ID: 12879018
BNIP3L	BNIP3A, NIX	BCL2/adenovirus E1B 19kDa interacting protein 3-like	PubMed ID: 13130303
CA9	MN, CAIX	carbonic anhydrase IX	PubMed ID: 15184875
CCNG2		cyclin G2	PubMed ID: 13130303
CD99	MIC2, MIC2X, MIC2Y	CD99 molecule	PubMed ID: 13130303
CDKN1A	WAF1, CIP1, CDKN1, CAP20, SDI1, P21, P21CIP1, MDA6	cyclin-dependent kinase inhibitor 1A (p21, Cip1)	PubMed ID: 13130303
CITED2	P35SRJ, MRG1	Cbp/p300-interacting transactivator, with Glu/Asp-rich carboxy-terminal domain, 2	PubMed ID: 9887100
COL5A1		collagen, type V, alpha 1	PubMed ID: 13130303
CP	CP2	ceruloplasmin (ferroxidase)	PubMed ID: 10777486
CTGF	IGFBP8, MGC102839, HCS24, CCN2, NOV2	connective tissue growth factor	PubMed ID: 15315937
CTSD	CPSD, MGC2311, CLN10	cathepsin D	PubMed ID: 13130303
CXCL12	SDF1B, SDF1A, TPAR1, SDF1, TLSFA, TLSFB, PBSF, SCYB12	chemokine (C-X-C motif) ligand 12 (stromal cell-derived factor 1)	PubMed ID: 15235597
CXCR4	LCR1, NPYY3R, WHIM, HM89, LAP3, NPYRL, FB22, D2S201E, NPYR, NPY3R, LESTR, HSY3RR, CD184	chemokine (C-X-C motif) receptor 4	PubMed ID: 13679920
CYP2S1		cytochrome P450, family 2, subfamily S, polypeptide 1	PubMed ID: 17277313
DDIT4	RP11442H211, RTP801, REDD1, DIG2, FLJ20500	DNA-damage-inducible transcript 4	PubMed ID: 13130303
DEC1	CTS9	deleted in esophageal cancer 1	PubMed ID: 13130303
EDN1	HDLCQ7, ET1	endothelin 1	PubMed ID: 15132980
EGLN1	HPH2, DKFZP761F179, ZMYND6, C1ORF12, PHD2, HIFPH2, SM20, ECYT3	egl nine homolog 1 (C. elegans)	PubMed ID: 15563275
EGLN3	FLJ21620, HIFPH3, MGC125999, PHD3, MGC125998	egl nine homolog 3 (C. elegans)	PubMed ID: 15823097
ENG	FLJ41744, END, CD105, ORW, ORW1, HHT1	endoglin (Osler-Rendu-Weber syndrome 1)	PubMed ID: 12228247
ENO1	MBP1, MPB1, NNE, PPH, ENO1L1	enolase 1, (alpha)	PubMed ID: 8955077
EPO	EP, MGC138142	erythropoietin	PubMed ID: 8408001
ETS1	ETS1, FLJ10768, EWSR2	v-ets erythroblastosis virus E26 oncogene homolog 1 (avian)	PubMed ID: 11708773
FECH	FCE, EPP	ferrochelatase (protoporphyria)	PubMed ID: 15312748
FLT1	FLT, FLT-1, VEGFR-1, VEGFR1	fms related receptor tyrosine kinase 1	PubMed ID: 20237864
FN1	DKFZP686I1370, DKFZP686F10164, CIG, DKFZP686H0342, FNZ, EDB, LETS, DKFZP686O13149, MSF, GFND2, FINC, FN	fibronectin 1	PubMed ID: 13130303
FURIN	PACE, FUR, SPC1, PCSK3	furin (paired basic amino acid cleaving enzyme)	PubMed ID: 15611046
GAPDH	MGC88685, GAPD, G3PD	glyceraldehyde-3-phosphate dehydrogenase	PubMed ID: 10542317
GPI	PHI, SA36, GNPI, PGI, NLK, AMF	glucose phosphate isomerase	PubMed ID: 13130303
GPX3	GSHPXP, GPXP, GSHPX3	glutathione peroxidase 3 (plasma)	PubMed ID: 15096516
GYS1	GSY, GYS	glycogen synthase 1	PubMed ID: 20300197
HK1	HK1TA, HKI, HK1TC, HK1TB, HXK1	hexokinase 1	PubMed ID: 13130303
HK2	DKFZP686M1669, HKII, HXK2	hexokinase 2	PubMed ID: 13130303
HMOX1	BK286B10, HO1	heme oxygenase (decycling) 1	PubMed ID: 13130303
HSP90B1	GP96, GRP94, TRA1, ECGP	heat shock protein 90kDa beta (Grp94), member 1	PubMed ID: 15620698
ID2	ID2A, ID2H, GIG8, MGC26389	inhibitor of DNA binding 2, dominant negative helix-loop-helix protein	PubMed ID: 15252039
IGF2	FLJ22066, INSIGF, C11ORF43, FLJ44734, PP9974	insulin-like growth factor 2 (somatomedin A)	PubMed ID: 13130303
IGFBP1	IGFBP25, HIGFBP1, AFBP, IBP1, PP12	insulin-like growth factor binding protein 1	PubMed ID: 9707622
IGFBP2	IGFBP53, IBP2	insulin-like growth factor binding protein 2, 36kDa	PubMed ID: 13130303
IGFBP3	BP53, IBP3	insulin-like growth factor binding protein 3	PubMed ID: 13130303
ITGB2	LFA1, MF17, MAC1, LAD, MFI7, LCAMB, CD18	integrin, beta 2 (complement component 3 receptor 3 and 4 subunit)	PubMed ID: 15235127
KDM3A	TSGA, JMJD1, JHDM2A,JHMD2A, JMJD1A	lysine demethylase 3A	PubMed ID: 18538129
KDM4B	JMJD2B,TDRD14B	lysine demethylase 4B	PubMed ID: 18984585
KDM4C	GASC1, JHDM3C, JMJD2C, TDRD14C	lysine demethylase 4C	PubMed ID: 18713068
KRT14	NFJ, EBS3, EBS4, CK14, K14	keratin 14 (epidermolysis bullosa simplex, Dowling-Meara, Koebner)	PubMed ID: 13130303
KRT18	K18, CYK18	keratin 18	PubMed ID: 13130303
KRT19	CK19, MGC15366, K19, K1CS	keratin 19	PubMed ID: 13130303
LDHA	LDHM, PIG19, LDH1	lactate dehydrogenase A	PubMed ID: 13130303
LEP	FLJ94114, OB, OBS	leptin	PubMed ID: 12215445
LOX	MGC105112	lysyl oxidase	PubMed ID: 16642001
LRP1	APOER, FLJ16451, TGFBR5, APR, A2MR, MGC88725, CD91, IGFBP3R, LRP	low density lipoprotein-related protein 1 (alpha-2-macroglobulin receptor)	PubMed ID: 13130303
MCL1	MCL1S, MGC104264, TM, MGC1839, MCL1L, EAT	myeloid cell leukemia sequence 1 (BCL2-related)	PubMed ID: 15611089
MET	HGFR, RCCP2, AUTS9	met proto-oncogene (hepatocyte growth factor receptor)	PubMed ID: 12726861
MMP14	MT1MMP, MMPX1, MTMMP1	matrix metallopeptidase 14 (membrane-inserted)	PubMed ID: 15592504
MMP2	CLG4, CLG4A, TBE1, MMPII, MONA	matrix metallopeptidase 2 (gelatinase A, 72kDa gelatinase, 72kDa type IV collagenase)	PubMed ID: 13130303
MXI1	MGC43220, MAD2, MXD2, MXI	MAX interactor 1	PubMed ID: 17482131
NAMPT	VF, PBEF, PBEF1, VISFATIN, 1110035O14Rik	nicotinamide phosphoribosyltransferase	PubMed ID: 23122428
NDRG1	GC4, RTP, DRG1, NDR1, NMSL, TDD5, CAP43, CMT4D, DRG-1, HMSNL, RIT42, TARG1, PROXY1	N-myc downstream regulated 1	PubMed ID: 23526365
NOS2	NOS2A, INOS, NOS, HEPNOS	nitric oxide synthase 2A (inducible, hepatocytes)	PubMed ID: 13130303
NOS3	ENOS, ECNOS, NOSIII	nitric oxide synthase 3 (endothelial cell)	PubMed ID: 12963737
NPM1	MGC104254, NPM, B23	nucleophosmin (nucleolar phosphoprotein B23, numatrin)	PubMed ID: 15310764
NR4A1	N10, GFRP1, NP10, NAK1, MGC9485, HMR, NGFIB, TR3, NUR77	nuclear receptor subfamily 4, group A, member 1	PubMed ID: 13130303
NT5E	EN, CD73, NTE, NT5, E5NT, ENT, NT	5'-nucleotidase, ecto (CD73)	PubMed ID: 12370277
P4HA1	P4HA	prolyl 4-hydroxylase subunit alpha 1	PubMed ID: 23423382
P4HA2	MYP25	prolyl 4-hydroxylase subunit alpha 2	PubMed ID: 23423382
P4HTM	PH-4	hypoxia-inducible factor prolyl 4-hydroxylase	PubMed ID: 13130303
PDGFA	PDGF1, PDGFA	platelet-derived growth factor alpha polypeptide	PubMed ID: 15132980
PDK1		pyruvate dehydrogenase kinase, isozyme 1	PubMed ID: 16517405
PFKFB3	IPFK2, PFK2	6-phosphofructo-2-kinase/fructose-2,6-biphosphatase 3	PubMed ID: 15466858
PFKL	FLJ30173, FLJ40909, DKFZP686L2097, DKFZP686G1648, PFKB	phosphofructokinase, liver	PubMed ID: 13130303
PGK1	MGC142128, MGC117307, PGKA, MGC8947, MIG10	phosphoglycerate kinase 1	PubMed ID: 8955077
PKM	PK3, OIP3, CTHBP, THBP1, MGC3932, TCB, PKM2	pyruvate kinase, muscle	PubMed ID: 13130303
PLAUR	UPAR, URKR, CD87	plasminogen activator, urokinase receptor	PubMed ID: 13130303
PMAIP1	APR, NOXA	phorbol-12-myristate-13-acetate-induced protein 1	PubMed ID: 14699081
PPP5C	FLJ36922, PPP5, PP5	protein phosphatase 5, catalytic subunit	PubMed ID: 15328343
PROK1	PRK1, PK1, EGVEGF	prokineticin 1	PubMed ID: 13130303
RBP2	CRBP2, RBPC2, CRBPII, CRABP-II	retinol binding protein 2	PubMed ID: 25162518
RCOR2		REST corepressor 2	PubMed ID: 20061373
SERPINE1	PAI, PAI1, PLANH1	serpin peptidase inhibitor, clade E (nexin, plasminogen activator inhibitor type 1), member 1	PubMed ID: 11877282
SLC2A1	MGC141895, GLUT, MGC141896, GLUT1	solute carrier family 2 (facilitated glucose transporter), member 1	PubMed ID: 13130303
SLC31A1	CTR1, COPT1	solute carrier family 31 member 1	PubMed ID: 26174737
STC2	STC-2, STCRP	stanniocalcin 2	PubMed ID: 19786016
TERT	TRT, TCS1, TP2, EST2, HEST2	telomerase reverse transcriptase	PubMed ID: 15199161
TF	DKFZP781D0156, PRO1557, PRO2086	transferrin	PubMed ID: 9242677
TFF3	ITF, TFI, HP1B, HITF	trefoil factor 3 (intestinal)	PubMed ID: 11342587
TFRC	TFR1, TRFR, CD71, TFR	transferrin receptor (p90, CD71)	PubMed ID: 10446187
TGFA	TFGA	transforming growth factor, alpha	PubMed ID: 13130303
TGFB3	FLJ16571, TGFBETA3, ARVD	transforming growth factor, beta 3	PubMed ID: 15155569
TGM2	TG2, GNAH, GALPHAH, TGC	transglutaminase 2 (C polypeptide, protein-glutamine-gamma-glutamyltransferase)	PubMed ID: 13130303
TPI1	MGC88108, TPI	triosephosphate isomerase 1	PubMed ID: 13130303
UGP2	UDPG, UGP1, DEE83, UDPGP, UGPP1, UGPP2, EIEE83, SVUGP2, UDPGP2, Phc379	UDP-glucose pyrophosphorylase 2	PubMed ID: 20300197
VEGFA	MGC70609, VEGFA, VEGF, VPF	vascular endothelial growth factor A	PubMed ID: 8756616
VIM	FLJ36605	vimentin	PubMed ID: 13130303
